# Supplementary material for: Data for positive selection test and co-evolutionary analysis on mammalian cereblon
Source: Data Brief. 2019 Sep 12;26:104499. doi: 10.1016/j.dib.2019.104499 (PMC6811870; doi:10.1016/j.dib.2019.104499)
Supplement: Multimedia component 1 [file mmc1.xlsx]

## Sheet: table1
Supplementary table 1. Species used in the paper.A1
		Species	Ascension number	Number of gene copies	Protein symbol			Species	Ascension number	Protein symbol			Species	Ascension number	Protein symbol			Species	Ascension number	Protein symbol			Species	Ascension number	Protein symbol			Species	Ascension number	Protein symbol			Species	Ascension number	Protein symbol			Species	Ascension number	Protein symbol			Species	Ascension number	Protein symbol			Species	Ascension number
	Mammal	Ailuropoda melanoleuca	XM_002915943.3	1	CRBN		Amphibian	Xenopus laevis	XM_018259005.1	CRBN		Amphibian	Nanorana parkeri	XM_018565184.1	DDB1		Amphibian	Nanorana parkeri	XM_018557936.1	Rbx1		Amphibian	Nanorana parkeri	XM_018561169.1	AMPKα		Amphibian	Nanorana parkeri	XM_018558053.1	IKZF1		Amphibian	Nanorana parkeri	XM_018562823.1	Meis2		Amphibian	Xenopus laevis	NM_001086451.2	SQSTM1		Amphibian	Xenopus laevis	NM_001085690.1	BK channel		Amphibian	Xenopus tropicalis	NM_001004949.2
	Mammal	Bison bison bison	XM_010844120.1	1			Amphibian	Xenopus tropicalis	NM_001008191.1			Amphibian	Xenopus laevis	NM_001090155.1			Amphibian	Xenopus tropicalis	XM_002934726.4			Amphibian	Xenopus laevis	NM_001094957.1			Amphibian	Xenopus tropicalis	NM_001015698.1			Amphibian	Xenopus laevis	XM_018231171.1			Amphibian	Xenopus tropicalis	NM_001007893.1			Amphibian	Xenopus tropicalis	XM_004916014.3			Amphibian	Xenopus tropicalis	XM_012966386.2
	Mammal	Bos indicus	XM_019984542.1	Not available			Bird	Anas platyrhynchos	XM_021272744.1			Amphibian	Xenopus tropicalis	XM_002937641.4			Bird	Anas platyrhynchos	XM_021273258.1			Amphibian	Xenopus tropicalis	NM_001126962.1			Bird	Anas platyrhynchos	XM_005022734.3			Amphibian	Xenopus tropicalis	NM_001097218.1			Bird	Anas platyrhynchos	XM_021275543.1			Amphibian	Nanorana parkeri	XM_018558162.1			Amphibian	Nanorana parkeri	XM_018553216.1
	Mammal	Bos mutus	XM_005911491.2	Not available			Bird	Calidris pugnax	XM_014946727.1			Bird	Anas platyrhynchos	XM_005028971.1			Bird	Calidris pugnax	XM_014964339.1			Bird	Anas platyrhynchos	XM_013105491.1			Bird	Calidris pugnax	XM_014941093.1			Bird	Anas platyrhynchos	XM_021272178.1			Bird	Calidris pugnax	XM_014948196.1			Bird	Geospiza fortis	XM_005417248.1			Bird	Columba livia	NM_001282835.1
	Mammal	Bos taurus	NM_001075527.1	1			Bird	Columba livia	XM_005511287.3			Bird	Calidris pugnax	XM_014948889.1			Bird	Columba livia	XM_021297933.1			Bird	Calidris pugnax	XM_014947636.1			Bird	Columba livia	XM_021294553.1			Bird	Calidris pugnax	XM_014942134.1			Bird	Columba livia	XM_005503404.2			Bird	Sturnus vulgaris	XM_014886673.1			Bird	Anas platyrhynchos	XM_005016745.3
	Mammal	Bubalus bubalis	XM_006074591.1	Not available			Bird	Corvus cornix cornix	XM_010390271.3			Bird	Columba livia	XM_005514862.2			Bird	Corvus cornix cornix	XM_019292429.1			Bird	Columba livia	XM_005508030.2			Bird	Corvus cornix cornix	XM_019282592.1			Bird	Columba livia	XM_021287550.1			Bird	Corvus cornix cornix	XM_019286096.2			Bird	Calidris pugnax	XM_014956256.1			Bird	Ficedula albicollis	XM_005038447.2
	Mammal	Callithrix jacchus	XM_002758576.4	1 in OMA, 2 in Ensembl			Bird	Coturnix japonica	XM_015875254.1			Bird	Corvus cornix cornix	XM_010391307.2			Bird	Coturnix japonica	XM_015860776.1			Bird	Corvus cornix cornix	XM_019283443.2			Bird	Coturnix japonica	XM_015854343.1			Bird	Corvus cornix cornix	XM_019288072.2			Bird	Coturnix japonica	XM_015875670.1			Bird	Coturnix japonica	XM_015866673.1			Bird	Geospiza fortis	XM_005420667.2
	Mammal	Canis lupus familiaris	XM_533757.6	1			Bird	Ficedula albicollis	XM_005053301.2			Bird	Coturnix japonica	XM_015863191.1			Bird	Ficedula albicollis	XM_016303561.1			Bird	Coturnix japonica	XM_015848490.1			Bird	Ficedula albicollis	XM_005041704.1			Bird	Coturnix japonica	XM_015874066.1			Bird	Ficedula albicollis	XM_005053441.2			Bird	Ficedula albicollis	XM_016299326.1			Bird	Sturnus vulgaris	XM_014884173.1
	Mammal	Capra hircus	XM_018067188.1	1			Bird	Geospiza fortis	XM_005426650.2			Bird	Ficedula albicollis	XM_016298871.1			Bird	Geospiza fortis	XM_014307358.1			Bird	Ficedula albicollis	XM_005060474.2			Bird	Geospiza fortis	XM_014309896.1			Bird	Ficedula albicollis	XM_005052773.2			Bird	Geospiza fortis	XM_014312233.1			Bird	Parus major	XM_019007141.1			Bird	Calidris pugnax	XM_014957084.1
	Mammal	Carlito syrichta	XM_008074515.2	1			Bird	Lonchura striata domestica	XM_021529007.1			Bird	Geospiza fortis	XM_005426583.1			Bird	Lonchura striata domestica	XM_021552737.1			Bird	Geospiza fortis	XM_005426090.2			Bird	Lonchura striata domestica	XM_021546874.1			Bird	Geospiza fortis	XM_005428463.1			Bird	Lonchura striata domestica	XM_021552165.1			Bird	Corvus cornix cornix	XM_019292546.2			Bird	Parus major	XM_015643537.1
	Mammal	Cebus capucinus imitator	XM_017518265.1	1			Bird	Numida meleagris	XM_021409469.1			Bird	Lonchura striata domestica	XM_021555951.1			Bird	Numida meleagris	XM_021384459.1			Bird	Lonchura striata domestica	XM_021551496.1			Bird	Numida meleagris	XM_021386904.1			Bird	Lonchura striata domestica	XM_021539297.1			Bird	Numida meleagris	XM_021410552.1			Bird	Pogona vitticeps	XM_020796138.1			Bird	Coturnix japonica	XM_015873412.1
	Mammal	Cercocebus atys	XM_012059937.1	1			Bird	Parus major	XM_015641170.2			Bird	Numida meleagris	XM_021401066.1			Bird	Parus major	XM_015627523.1			Bird	Numida meleagris	XM_021379819.1			Bird	Parus major	XM_015653145.2			Bird	Numida meleagris	XM_021403244.1			Bird	Parus major	XM_015642220.1			Bird	Anas platyrhynchos	XM_021269700.1			Bird	Corvus brachyrhynchos	XM_017731658.1
	Mammal	Chlorocebus sabaeus	XM_007985049.1	1			Bird	Sturnus vulgaris	XM_014873776.1			Bird	Parus major	XM_015632110.2			Bird	Pogona vitticeps	XM_020787923.1			Bird	Parus major	XM_015652899.1			Bird	Pogona vitticeps	XM_020806184.1			Bird	Parus major	XM_015629686.1			Bird	Pogona vitticeps	XM_020782748.1			Bird	Columba livia	XM_021284366.1			Bird	Pogona vitticeps	XM_020804180.1
	Mammal	Chrysochloris asiatica	XM_006868665.1	Not available			Fish	Acanthochromis polyacanthus	XM_022191083.1			Bird	Sturnus vulgaris	XM_014878702.1			Bird	Sturnus vulgaris	XM_014882677.1			Bird	Pogona vitticeps	XM_020783635.1			Bird	Sturnus vulgaris	XM_014872288.1			Bird	Pogona vitticeps	XM_020809824.1			Bird	Sturnus vulgaris	XM_014886976.1			Bird	Numida meleagris	XM_021398805.1			Bird	Numida meleagris	XM_021396570.1
	Mammal	Colobus angolensis palliatus	XM_011937236.1	1			Fish	Amphiprion ocellaris	XM_023267341.1			Fish	Acanthochromis polyacanthus	XM_022216640.1			Fish	Acanthochromis polyacanthus	XM_022218528.1			Bird	Sturnus vulgaris	XM_014875552.1			Fish	Acanthochromis polyacanthus	XM_022215212.1			Bird	Sturnus vulgaris	XM_014881793.1			Fish	Acanthochromis polyacanthus	XM_022218352.1			Fish	Maylandia zebra	XM_004551602.5			Bird	Lonchura striata domestica	XM_021548998.1
	Mammal	Cricetulus griseus	XM_007609991.2	1			Fish	Astyanax mexicanus	XM_007254266.3			Fish	Amphiprion ocellaris	XM_023289613.1			Fish	Amphiprion ocellaris	XM_023273038.1			Fish	Acanthochromis polyacanthus	XM_022198241.1			Fish	Amphiprion ocellaris	XM_023277061.1			Fish	Acanthochromis polyacanthus	XM_022214862.1			Fish	Amphiprion ocellaris	XM_023294783.1			Fish	Astyanax mexicanus	XM_007240296.3			Fish	Danio rerio	NM_001115114.1
	Mammal	Cricetulus griseus	XM_003498723.3	1			Fish	Boleophthalmus pectinirostris	XM_020933819.1			Fish	Danio rerio	NM_200626.1			Fish	Astyanax mexicanus	XM_022682931.1			Fish	Amphiprion ocellaris	XM_023279541.1			Fish	Astyanax mexicanus	XM_007240307.3			Fish	Amphiprion ocellaris	XM_023275815.1			Fish	Astyanax mexicanus	XM_007234173.3			Fish	Danio rerio	XM_009307242.3			Fish	Oncorhynchus mykiss	NM_001124246.1
	Mammal	Echinops telfairi	XM_004715912.1	1			Fish	Danio rerio	NM_001003996.1			Fish	Fundulus heteroclitus	XM_021319336.1			Fish	Boleophthalmus pectinirostris	XM_020927264.1			Fish	Astyanax mexicanus	XM_007256969.3			Fish	Boleophthalmus pectinirostris	XM_020933962.1			Fish	Astyanax mexicanus	XM_007257385.3			Fish	Boleophthalmus pectinirostris	XM_020916986.1			Fish	Xiphophorus maculatus	XM_014475947.2			Fish	Maylandia zebra	XM_004550778.3
	Mammal	Enhydra lutris kenyoni	XM_022497593.1	Not available			Fish	Fundulus heteroclitus	XM_012863831.2			Fish	Labrus bergylta	XM_020658147.1			Fish	Danio rerio	NM_001083544.1			Fish	Boleophthalmus pectinirostris	XM_020921639.1			Fish	Danio rerio	NM_130986.1			Fish	Boleophthalmus pectinirostris	XM_020927798.1			Fish	Danio rerio	NM_001312913.1			Fish	Paralichthys olivaceus	XM_020094713.1			Fish	Xiphophorus maculatus	XM_005798762.3
	Mammal	Eptesicus fuscus	XM_008155021.1	Not available			Fish	Labrus bergylta	XM_020646804.1			Fish	Maylandia zebra	XM_004558034.3			Fish	Fundulus heteroclitus	XM_012852965.2			Fish	Danio rerio	NM_001110286.1			Fish	Fundulus heteroclitus	XM_012856768.2			Fish	Danio rerio	NM_131896.1			Fish	Fundulus heteroclitus	XM_021314588.1			Fish	Monopterus albus	XM_020603193.1			Fish	Astyanax mexicanus	XM_007249798.3
	Mammal	Gorilla gorilla gorilla	XM_004033518.2	1			Fish	Maylandia zebra	XM_004544888.4			Fish	Monopterus albus	XM_020608833.1			Fish	Labrus bergylta	XM_020628388.1			Fish	Fundulus heteroclitus	XM_012866205.1			Fish	Labrus bergylta	XM_020646087.1			Fish	Fundulus heteroclitus	XM_012855083.2			Fish	Labrus bergylta	XM_020655524.1			Fish	Labrus bergylta	XM_020630935.1			Fish	Fundulus heteroclitus	XM_012870348.2
	Mammal	Homo sapiens	NM_016302.3	1			Fish	Monopterus albus	XM_020607903.1			Fish	Paralichthys olivaceus	XM_020099521.1			Fish	Maylandia zebra	XM_004575498.3			Fish	Labrus bergylta	XM_020634630.1			Fish	Maylandia zebra	XM_004554515.1			Fish	Labrus bergylta	XM_020646113.1			Fish	Maylandia zebra	XM_004563627.2			Fish	Boleophthalmus pectinirostris	XM_020939637.1			Fish	Paralichthys olivaceus	XM_020093091.1
	Mammal	Loxodonta africana	XM_003409780.2	1			Fish	Oncorhynchus kisutch	XM_020489517.1			Fish	Seriola dumerili	XM_022750302.1			Fish	Monopterus albus	XM_020587854.1			Fish	Maylandia zebra	XM_004549821.4			Fish	Monopterus albus	XM_020604275.1			Fish	Maylandia zebra	XM_004540360.4			Fish	Monopterus albus	XM_020585418.1			Fish	Fundulus heteroclitus	XM_021307576.1			Fish	Monopterus albus	XM_020610927.1
	Mammal	Macaca fascicularis	XM_005547651.2	1			Fish	Oncorhynchus mykiss	XM_021569264.1			Fish	Xiphophorus maculatus	XM_005805537.3			Fish	Oncorhynchus kisutch	XM_020493596.1			Fish	Monopterus albus	XM_020619494.1			Fish	Oncorhynchus kisutch	XM_020494975.1			Fish	Monopterus albus	XM_020592351.1			Fish	Oncorhynchus kisutch	XM_020452799.1			Fish	Oncorhynchus mykiss	XM_021613857.1			Fish	Labrus bergylta	XM_020655754.1
	Mammal	Macaca mulatta	NM_001195647.1	1			Fish	Paralichthys olivaceus	XM_020087038.1			Mammal	Bos taurus	NM_001080262.1			Fish	Oncorhynchus mykiss	XM_021622428.1			Fish	Oncorhynchus mykiss	XM_021590586.1			Fish	Oncorhynchus mykiss	NM_001124712.1			Fish	Paralichthys olivaceus	XM_020079606.1			Fish	Oncorhynchus mykiss	XM_021584084.1			Fish	Acanthochromis polyacanthus	XM_022204669.1			Fish	Boleophthalmus pectinirostris	XM_020928058.1
	Mammal	Macaca nemestrina	XM_011734156.1	1			Fish	Seriola dumerili	XM_022745564.1			Mammal	Dasypus novemcinctus	XM_004469343.3			Fish	Paralichthys olivaceus	XM_020108792.1			Fish	Paralichthys olivaceus	XM_020082451.1			Fish	Paralichthys olivaceus	XM_020088368.1			Fish	Seriola lalandi dorsalis	XM_023409569.1			Fish	Paralichthys olivaceus	XM_020105889.1			Fish	Seriola dumerili	XM_022742479.1			Fish	Acanthochromis polyacanthus	XM_022214874.1
	Mammal	Mandrillus leucophaeus	XM_011996817.1	1			Fish	Xiphophorus maculatus	XM_005799833.3			Mammal	Equus caballus	XM_001502022.6			Fish	Xiphophorus maculatus	XM_005808816.3			Fish	Seriola dumerili	XM_022766445.1			Fish	Seriola lalandi dorsalis	XM_023425700.1			Fish	Xiphophorus maculatus	XM_005796125.2			Fish	Seriola dumerili	XM_022761329.1			Fish	Amphiprion ocellaris	XM_023297166.1			Fish	Seriola dumerili	XM_022756659.1
	Mammal	Meriones unguiculatus	XM_021649380.1	Not available			Mammal	Bos taurus	NM_001075527.1			Mammal	Erinaceus europaeus	XM_007526386.2			Mammal	Bos taurus	NM_001046241.1			Mammal	Bos taurus	NM_001109802.2			Fish	Xiphophorus maculatus	XM_023328000.1			Mammal	Bos taurus	NM_001191269.2			Fish	Xiphophorus maculatus	XM_005812279.2			Mammal	Homo sapiens	NM_001014797.2			Fish	Amphiprion ocellaris	XM_023263785.1
	Mammal	Mesocricetus auratus	XM_021224858.1	1			Mammal	Dasypus novemcinctus	XM_012521422.2			Mammal	Homo sapiens	NM_001923.4			Mammal	Dasypus novemcinctus	XM_004484158.3			Mammal	Dasypus novemcinctus	XM_004448204.3			Mammal	Bos taurus	NM_001105257.1			Mammal	Dasypus novemcinctus	XM_023586483.1			Mammal	Bos taurus	NM_176641.1			Mammal	Macaca mulatta	NM_001032810.1			Mammal	Bos taurus	NM_001034034.2
	Mammal	Microtus ochrogaster	XM_005364958.2	1			Mammal	Equus caballus	XM_001496698.5			Mammal	Macaca mulatta	XM_015114008.1			Mammal	Equus caballus	XM_001502319.5			Mammal	Equus caballus	NM_001081803.2			Mammal	Dasypus novemcinctus	XM_023589477.1			Mammal	Equus caballus	XM_001490607.5			Mammal	Dasypus novemcinctus	XM_004478132.2			Mammal	Mus musculus	NM_001253358.1			Mammal	Pongo abelii	NM_001132295.2
	Mammal	Miniopterus natalensis	XM_016202454.1	Not available			Mammal	Erinaceus europaeus	XM_007531639.2			Mammal	Macaca nemestrina	XM_011720351.1			Mammal	Erinaceus europaeus	XM_007523411.2			Mammal	Erinaceus europaeus	XM_007517614.2			Mammal	Equus caballus	XM_023639050.1			Mammal	Erinaceus europaeus	XM_007539482.2			Mammal	Equus caballus	XM_005599172.3			Mammal	Rattus norvegicus	NM_031828.1			Mammal	Equus caballus	NM_001163856.1
	Mammal	Monodelphis domestica	XM_007500122.2	1			Mammal	Homo sapiens	NM_016302.3			Mammal	Miniopterus natalensis	XM_016200488.1			Mammal	Homo sapiens	NM_014248.3			Mammal	Homo sapiens	NM_006251.5			Mammal	Erinaceus europaeus	XM_016190463.1			Mammal	Homo sapiens	NM_170677.4			Mammal	Homo sapiens	NM_003900.4			Mammal	Bos taurus	NM_174680.2			Mammal	Macaca mulatta	NM_001195426.1
	Mammal	Mus caroli	XM_021164368.1	1			Mammal	Macaca mulatta	NM_001195647.1			Mammal	Mus musculus	NM_015735.1			Mammal	Macaca mulatta	XM_015150450.1			Mammal	Macaca mulatta	XM_001086410.3			Mammal	Homo sapiens	NM_006060.5			Mammal	Macaca mulatta	XM_001091176.2			Mammal	Macaca mulatta	NM_001266358.1			Mammal	Myotis davidii	XM_006754825.2			Mammal	Mus musculus	NM_001289726.1
	Mammal	Mus musculus	NM_021449.3	1			Mammal	Macaca nemestrina	XM_011734156.2			Mammal	Myotis brandtii	XM_014544541.1			Mammal	Macaca nemestrina	XM_011712228.2			Mammal	Macaca nemestrina	XM_011750887.2			Mammal	Macaca mulatta	XM_015133499.1			Mammal	Macaca nemestrina	XM_011765289.1			Mammal	Macaca nemestrina	XM_011745113.1			Mammal	Erinaceus europaeus	XM_007539365.2			Mammal	Homo sapiens	NM_002046.6
	Mammal	Mus pahari	XM_021190048.1	1			Mammal	Miniopterus natalensis	XM_016202454.1			Mammal	Myotis davidii	XM_015569821.1			Mammal	Miniopterus natalensis	XM_016205318.1			Mammal	Miniopterus natalensis	XM_016224146.1			Mammal	Macaca nemestrina	XM_011759396.2			Mammal	Miniopterus natalensis	XM_016220873.1			Mammal	Miniopterus natalensis	XM_016201504.1			Mammal	Macaca nemestrina	XM_011714647.2			Mammal	Rattus norvegicus	NM_017008.4
	Mammal	Mustela putorius furo	XM_004738403.2	1			Mammal	Mus musculus	NM_021449.3			Mammal	Ovis aries musimon	XM_012146370.2			Mammal	Mus musculus	NM_019712.3			Mammal	Mus musculus	NM_001013367.3			Mammal	Miniopterus natalensis	XM_016198317.1			Mammal	Mus musculus	NM_001136072.2			Mammal	Mus musculus	NM_011018.3			Mammal	Pan paniscus	XM_014346490.1			Mammal	Myotis brandtii	XM_005873713.2
	Mammal	Myotis brandtii	XM_014529747.1	Not available			Mammal	Myotis brandtii	XM_014529747.1			Mammal	Pan paniscus	XM_003828443.2			Mammal	Myotis brandtii	XM_005871372.2			Mammal	Myotis brandtii	XM_005875984.2			Mammal	Mus musculus	NM_001025597.2			Mammal	Myotis brandtii	XM_005879351.2			Mammal	Myotis brandtii	XM_005864918.2			Mammal	Myotis brandtii	XM_014538327.1			Mammal	Myotis davidii	XM_006757594.2
	Mammal	Myotis davidii	XM_015568360.1	Not available			Mammal	Myotis davidii	XM_015568360.1			Mammal	Phascolarctos cinereus	XM_020968129.1			Mammal	Myotis davidii	XM_006775974.2			Mammal	Myotis davidii	XM_015571009.1			Mammal	Myotis brandtii	XM_014530545.1			Mammal	Myotis davidii	XM_006778101.2			Mammal	Myotis davidii	XM_006775387.2			Mammal	Pteropus alecto	XM_015592249.2			Mammal	Pteropus alecto	XM_006914622.2
	Mammal	Myotis lucifugus	XM_006100496.2	1			Mammal	Ovis aries musimon	XM_012148488.2			Mammal	Pongo abelii	NM_001133141.1			Mammal	Pan paniscus	XM_003814619.2			Mammal	Ovis aries musimon	XM_012156757.1			Mammal	Myotis davidii	XM_015566866.1			Mammal	Ovis aries musimon	XM_012120376.2			Mammal	Pan paniscus	XM_008961391.1			Mammal	Miniopterus natalensis	XM_016224005.1			Mammal	Erinaceus europaeus	XM_007527837.2
	Mammal	Nannospalax galili	XM_008854556.2	1			Mammal	Pan paniscus	XM_003831227.3			Mammal	Pteropus alecto	XM_006911232.2			Mammal	Phascolarctos cinereus	XM_020982690.1			Mammal	Pan paniscus	XM_003810970.2			Mammal	Ovis aries musimon	XM_012152285.2			Mammal	Pan paniscus	XM_008969289.1			Mammal	Phascolarctos cinereus	XM_020998644.1			Mammal	Phascolarctos cinereus	XM_021006016.1			Mammal	Pan paniscus	XM_008973731.1
	Mammal	Neomonachus schauinslandi	XM_021695015.1	Not available			Mammal	Phascolarctos cinereus	XM_020968449.1			Mammal	Rattus norvegicus	NM_171995.2			Mammal	Pongo abelii	XM_002831181.4			Mammal	Phascolarctos cinereus	XM_020996266.1			Mammal	Pan paniscus	XM_014345664.1			Mammal	Phascolarctos cinereus	XM_020991706.1			Mammal	Pongo abelii	NM_001132076.1			Mammal	Dasypus novemcinctus	XM_023587374.1			Mammal	Dasypus novemcinctus	XM_012529276.2
	Mammal	Nomascus leucogenys	XM_003264914.3	1			Mammal	Pongo abelii	NM_001134083.1			Reptile	Alligator mississippiensis	XM_006264585.3			Mammal	Rattus norvegicus	NM_001034135.1			Mammal	Pongo abelii	NM_001133777.1			Mammal	Phascolarctos cinereus	XM_020981312.1			Mammal	Pongo abelii	NM_001133677.1			Mammal	Pteropus alecto	XM_006923247.3			Mammal	Equus caballus	XM_023645712.1			Mammal	Miniopterus natalensis	XM_016221854.1
	Mammal	Odobenus rosmarus divergens	XM_004399440.1	Not available			Mammal	Pteropus alecto	XM_015587186.1			Reptile	Alligator sinensis	XM_006026053.2			Reptile	Alligator mississippiensis	XM_006258547.3			Mammal	Pteropus alecto	XM_006919508.2			Mammal	Pongo abelii	XM_024250207.1			Mammal	Pteropus alecto	XM_015596039.1			Mammal	Rattus norvegicus	NM_175843.4			Mammal	Pongo abelii	XM_024253359.1			Mammal	Phascolarctos cinereus	XM_020994140.1
	Mammal	Odocoileus virginianus texanus	XM_020873246.1	Not available			Mammal	Rattus norvegicus	NM_001015003.2			Reptile	Anolis carolinensis	XM_003224115.3			Reptile	Alligator sinensis	XM_006027663.2			Mammal	Rattus norvegicus	NM_019142.2			Mammal	Pteropus alecto	XM_015589420.1			Mammal	Rattus norvegicus	NM_001107758.1			Reptile	Alligator mississippiensis	XM_014597657.2			Reptile	Alligator sinensis	XM_006016306.1			Mammal	Macaca nemestrina	XM_024793517.1
	Mammal	Orycteropus afer afer	XM_007949172.1	Not available			Reptile	Alligator mississippiensis	XM_006263052.3			Reptile	Chelonia mydas	XM_007065764.1			Reptile	Anolis carolinensis	XM_003220987.2			Reptile	Alligator mississippiensis	XM_006277874.3			Mammal	Rattus norvegicus	NM_001107237.1			Reptile	Alligator mississippiensis	XM_006274314.3			Reptile	Alligator sinensis	XM_014521394.1			Reptile	Chelonia mydas	XM_007067500.1			Reptile	Pelodiscus sinensis	NM_001286927.1
	Mammal	Ovis aries	XM_012099605.2	1			Reptile	Alligator sinensis	XM_006026701.2			Reptile	Chrysemys picta bellii	XM_005289230.2			Reptile	Chelonia mydas	XM_007053309.1			Reptile	Alligator sinensis	XM_006033460.2			Reptile	Alligator mississippiensis	XM_006270565.3			Reptile	Alligator sinensis	XM_006028132.2			Reptile	Anolis carolinensis	XM_016990815.1			Reptile	Anolis carolinensis	XM_008114301.2			Reptile	Anolis carolinensis	XM_003226457.2
	Mammal	Ovis aries musimon	XM_012148488.2	1			Reptile	Anolis carolinensis	XM_003217814.3			Reptile	Pelodiscus sinensis	XM_014575744.1			Reptile	Chrysemys picta bellii	XM_005302563.2			Reptile	Anolis carolinensis	XM_008102844.2			Reptile	Alligator sinensis	XM_006025332.2			Reptile	Anolis carolinensis	XM_008103147.2			Reptile	Chelonia mydas	XM_007071487.1			Reptile	Pelodiscus sinensis	XM_014569131.1			Reptile	Chrysemys picta bellii	XM_005291303.3
	Mammal	Pan paniscus	XM_003831227.3	1			Reptile	Chelonia mydas	XM_007061294.1			Reptile	Pogona vitticeps	XM_020792323.1			Reptile	Crocodylus porosus	XM_019544994.1			Reptile	Chrysemys picta bellii	XM_005282144.3			Reptile	Anolis carolinensis	XM_008112931.1			Reptile	Chelonia mydas	XM_007058670.1			Reptile	Chrysemys picta bellii	XM_008166452.2			Reptile	Alligator mississippiensis	XM_019497175.1			Reptile	Alligator mississippiensis	XM_006258364.3
	Mammal	Pan troglodytes	XM_001140433.5	1			Reptile	Chrysemys picta bellii	XM_005288525.2			Reptile	Python bivittatus	XM_007441380.2			Reptile	Gavialis gangeticus	XM_019515129.1			Reptile	Pelodiscus sinensis	XM_006139488.2			Reptile	Chelonia mydas	XM_007061337.1			Reptile	Chrysemys picta bellii	XM_005289939.3			Reptile	Crocodylus porosus	XM_019535209.1			Reptile	Gavialis gangeticus	XM_019502361.1			Reptile	Chelonia mydas	XM_007061386.1
	Mammal	Pantholops hodgsonii	XM_005980795.1	Not available			Reptile	Crocodylus porosus	XM_019536608.1								Reptile	Pelodiscus sinensis	XM_006123952.2			Reptile	Python bivittatus	XM_007437224.2			Reptile	Chrysemys picta bellii	XM_005278540.2			Reptile	Crocodylus porosus	XM_019535865.1			Reptile	Gavialis gangeticus	XM_019506161.1			Reptile	Crocodylus porosus	XM_019555536.1			Reptile	Python bivittatus	XM_007429612.2
	Mammal	Papio anubis	XM_003894167.3	1			Reptile	Gavialis gangeticus	XM_019504712.1								Reptile	Python bivittatus	XM_007438029.2								Reptile	Crocodylus porosus	XM_019541022.1			Reptile	Gavialis gangeticus	XM_019505564.1			Reptile	Pelodiscus sinensis	XM_006138217.2								Reptile	Alligator sinensis	XM_014523036.1
	Mammal	Peromyscus maniculatus bairdii	XM_006974456.2	1			Reptile	Pelodiscus sinensis	XM_006132861.2																		Reptile	Gavialis gangeticus	XM_019520792.1			Reptile	Pelodiscus sinensis	XM_006130559.2			Reptile	Python bivittatus	XM_007439334.2								Reptile	Gavialis gangeticus	XM_019527440.1
	Mammal	Phascolarctos cinereus	XM_020968449.1	Not available			Reptile	Pogona vitticeps	XM_020791027.1																		Reptile	Pelodiscus sinensis	XM_014580212.1			Reptile	Python bivittatus	XM_007425295.2													Reptile	Crocodylus porosus	XM_019548939.1
	Mammal	Pongo abelii	NM_001134083.1	1			Reptile	Python bivittatus	XM_007443238.2																		Reptile	Python bivittatus	XM_007425653.2
	Mammal	Pteropus alecto	XM_015587186.1	Not available
	Mammal	Rattus norvegicus	NM_001015003.2	1
	Mammal	Rhinolophus sinicus	XM_019749135.1	Not available
	Mammal	Rhinopithecus bieti	XM_017870734.1	Not available
	Mammal	Rhinopithecus roxellana	XM_010357104.1	1
	Mammal	Rousettus aegyptiacus	XM_016138218.1	Not available
	Mammal	Saimiri boliviensis boliviensis	XM_003927133.2	1
	Mammal	Sarcophilus harrisii	XM_012543587.1	1
	Mammal	Trichechus manatus latirostris	XM_004368280.1	Not available
	Mammal	Ursus maritimus	XM_008703159.1	Not available
				checked by OMA
				checked by Ensembl
[truncated: 13 more columns]

## Sheet: table2
	Supplementary table 2. Composition of sequences used in co-evolutionary analysis
	Protein	Symbol	Number of sequence						Number of species in common with CRBN
			Total	Mammal	Bird	Reptile	Amphibian	Fish
		CRBN	54	17	11	10	2	14	-
	Complex Factor	DDB1	49	17	11	8	3	10	46
		Rbx1	51	15	12	9	2	13	49
	Binding Protein	AMPKα	50	17	12	6	3	12	46
		IKZF1	54	17	12	9	2	14	49
		Meis2	53	17	12	9	3	12	49
		SQSTM1	52	15	12	9	2	14	50
		BK channel	50	16	11	7	3	13	50
	Conserved Protein	GAPDH	53	16	12	9	3	13	47
		GPI	52	17	12	9	2	12	50
		EF-1α	55	17	12	9	3	14	48
		β-Actin	47	15	12	7	2	11	45

## Sheet: table3
	Supplementary table 3. Parameters inferred using MEC.
	Position	AMINO	dN/dS	[Confidence Interval](* if lower bound > 1)	Posterior probabilities
				dN/dS	8.8e-07	9.1e-05	0.0013	0.0083	0.034	0.11	0.33	1.4
	1	M	0.25	[0.034,0.33]	6.3e-16	7.1e-10	2.1e-06	0.00049	0.025	0.34	0.63	0.00035
	2	A	0.79	[0.33,1]	3.9e-33	5e-21	4.3e-14	2.7e-09	1e-05	0.0061	0.55	0.44
	3	G	1.4	[1.4,1.4]*	2.8e-41	3.7e-27	4.7e-19	1.9e-13	3.6e-09	1e-05	0.008	0.99
	4	E	0.51	[0.11,1]	3.7e-22	4.3e-14	1.8e-09	2.8e-06	0.00069	0.046	0.77	0.19
	5	G	1.4	[1.4,1.4]*	3.8e-47	5.2e-31	9.4e-22	2.4e-15	1.8e-10	1.6e-06	0.0032	1
	6	D	1.4	[1.4,1.4]*	6.4e-47	8.7e-31	1.6e-21	4.1e-15	3.2e-10	2.9e-06	0.0058	0.99
	7	Q	1.4	[1.4,1.4]*	3.2e-93	5.7e-63	1.3e-45	1.5e-33	3.3e-24	2.3e-16	4.2e-09	1
	8	Q	1.4	[1.4,1.4]*	1.5e-64	2.4e-42	1.3e-29	8.1e-21	4.1e-14	9.9e-09	0.00029	1
	9	D	1.3	[0.33,1]	1.1e-34	1.4e-22	1.2e-15	7.7e-11	3.6e-07	0.00033	0.08	0.92
	10	A	0.97	[0.33,1]	3.7e-44	5.1e-28	9.1e-19	2.2e-12	1.4e-07	0.00076	0.39	0.61
	11	A	0.31	[0.11,0.33]	1.8e-21	2.1e-13	9e-09	1.3e-05	0.0029	0.13	0.86	0.0043
	12	H	1.4	[1.4,1.4]*	1e-53	1.4e-35	3.9e-25	8.3e-18	4.7e-12	2.7e-07	0.0024	1
	13	N	1	[0.33,1]	1.2e-33	1.5e-21	1.3e-14	8.3e-10	3.5e-06	0.0024	0.33	0.67
	14	M	0.33	[0.11,0.33]	1.9e-23	2.3e-15	1.4e-10	6.1e-07	0.00044	0.06	0.93	0.0077
	15	G	1.1	[0.33,1]	2.8e-27	2.7e-18	1.4e-12	1.4e-08	1.4e-05	0.0034	0.22	0.78
	16	N	0.32	[0.11,0.33]	1.2e-21	1.4e-13	6e-09	9.1e-06	0.0021	0.1	0.88	0.015
	17	H	0.39	[0.11,1]	3.7e-23	4.4e-15	2.1e-10	4.9e-07	0.00026	0.037	0.9	0.062
	18	L	0.29	[0.034,1]	3.4e-11	3.7e-07	7.6e-05	0.0029	0.043	0.28	0.65	0.027
	19	P	1.1	[0.33,1]	1.6e-28	1.9e-18	1.2e-12	1.2e-08	1.3e-05	0.0035	0.26	0.73
	20	L	0.77	[0.11,1]	1.9e-22	2.3e-14	9.6e-10	1.5e-06	0.00037	0.026	0.55	0.42
	21	L	0.43	[0.11,1]	1.1e-16	1.3e-10	3.7e-07	9e-05	0.0054	0.11	0.76	0.12
	22	P	0.57	[0.11,1]	3.3e-22	3.9e-14	1.6e-09	2.5e-06	0.00062	0.041	0.72	0.24
	23	A	0.092	[0.0083,0.33]	1.2e-05	0.0013	0.018	0.11	0.34	0.45	0.089	8.1e-07
	24	E	0.2	[0.034,0.33]	9e-11	9.7e-07	0.0002	0.0074	0.097	0.46	0.43	0.00031
	25	S	0.35	[0.33,0.33]	1.1e-37	1.4e-23	1.8e-15	6.6e-10	9.3e-06	0.012	0.96	0.024
	26	E	0.12	[0.0083,0.33]	9.5e-06	0.00099	0.014	0.084	0.27	0.44	0.18	0.0001
	27	E	0.017	[8.8e-07,0.11]	0.2	0.2	0.2	0.18	0.14	0.069	0.0088	8.7e-07
	28	E	0.21	[0.034,0.33]	8e-11	8.7e-07	0.00018	0.0067	0.089	0.44	0.46	0.00049
	29	D	0.26	[0.11,0.33]	4.8e-16	5.4e-10	1.6e-06	0.00037	0.02	0.29	0.69	0.001
	30	E	0.63	[0.33,1]	1.1e-27	1.4e-17	8.5e-12	8.2e-08	8.1e-05	0.016	0.69	0.29
	31	M	0.24	[0.034,0.33]	7.6e-16	8.5e-10	2.5e-06	0.00058	0.03	0.38	0.59	0.0001
	32	E	0.29	[0.11,0.33]	2.9e-16	3.3e-10	9.6e-07	0.00023	0.013	0.22	0.76	0.0056
	33	V	0.15	[0.034,0.33]	1.7e-10	1.8e-06	0.00037	0.013	0.16	0.57	0.25	1.6e-05
	34	E	0.21	[0.034,0.33]	7.7e-11	8.3e-07	0.00017	0.0064	0.086	0.43	0.47	0.00067
	35	D	0.29	[0.11,0.33]	2.6e-16	3e-10	8.7e-07	0.00021	0.012	0.21	0.77	0.0075
	36	Q	0.015	[8.8e-07,0.11]	0.2	0.2	0.2	0.19	0.14	0.059	0.0053	9.3e-08
	37	D	0.1	[0.0083,0.33]	1.2e-05	0.0012	0.018	0.1	0.32	0.44	0.12	1.1e-05
	38	S	0.3	[0.11,0.33]	1.7e-25	3.7e-16	2.1e-10	2e-06	0.0015	0.15	0.85	6.5e-05
	39	K	0.31	[0.11,0.33]	1.6e-21	1.9e-13	7.9e-09	1.2e-05	0.0026	0.12	0.87	0.0058
	40	E	0.32	[0.11,0.33]	1.3e-21	1.6e-13	6.6e-09	1e-05	0.0022	0.11	0.88	0.0085
	41	A	0.26	[0.11,0.33]	4.9e-16	5.5e-10	1.6e-06	0.00038	0.02	0.29	0.68	0.0009
	42	K	0.35	[0.11,0.33]	5e-27	6.1e-17	3.7e-11	3.5e-07	0.00031	0.048	0.93	0.024
	43	K	0.13	[0.0083,0.33]	7.7e-06	0.0008	0.011	0.07	0.25	0.46	0.21	6.6e-05
	44	P	0.22	[0.034,0.33]	5e-10	7.9e-07	0.00015	0.0057	0.078	0.41	0.5	0.001
	45	N	0.16	[0.034,0.33]	1.5e-10	1.6e-06	0.00033	0.012	0.15	0.56	0.28	1.3e-05
	46	I	0.93	[0.33,1]	1.1e-38	1.4e-24	1.7e-16	6.7e-11	1.1e-06	0.0019	0.42	0.57
	47	I	0.069	[0.0013,0.33]	1.8e-05	0.0019	0.027	0.15	0.41	0.38	0.034	4.7e-08
	48	N	0.14	[0.034,0.33]	1e-09	2.2e-06	0.00042	0.015	0.18	0.6	0.21	2.7e-06
	49	F	0.15	[0.0083,0.33]	7.3e-06	0.00076	0.011	0.065	0.22	0.43	0.27	0.00073
	50	D	0.12	[0.0083,0.33]	9.4e-06	0.00098	0.014	0.083	0.27	0.44	0.19	7.8e-05
	51	T	0.081	[0.0083,0.33]	1.5e-05	0.0016	0.022	0.13	0.37	0.42	0.062	3.3e-07
	52	S	0.056	[0.0013,0.11]	2.3e-05	0.0024	0.034	0.19	0.45	0.31	0.012	2.6e-10
	53	L	0.19	[0.0083,0.33]	4.4e-06	0.00045	0.0065	0.041	0.16	0.39	0.41	0.0039
	54	P	0.019	[8.8e-07,0.11]	0.2	0.2	0.19	0.18	0.15	0.075	0.011	1.9e-06
	55	T	0.081	[0.0083,0.33]	1.5e-05	0.0016	0.022	0.13	0.37	0.41	0.061	3.5e-07
	56	S	0.075	[0.0013,0.33]	1.7e-05	0.0017	0.024	0.14	0.39	0.4	0.046	9.1e-08
	57	H	0.081	[0.0083,0.33]	1.5e-05	0.0016	0.022	0.13	0.37	0.41	0.061	3.5e-07
	58	T	0.18	[0.034,0.33]	1.2e-10	1.3e-06	0.00027	0.0099	0.12	0.53	0.34	2.9e-05
	59	Y	0.17	[0.0083,0.33]	5.9e-06	0.00061	0.0087	0.053	0.19	0.4	0.34	0.0041
	60	L	0.17	[0.0083,0.33]	5.9e-06	0.00061	0.0087	0.053	0.19	0.4	0.34	0.0027
	61	G	0.022	[8.8e-07,0.11]	0.19	0.19	0.19	0.18	0.15	0.085	0.018	1.3e-05
	62	A	0.32	[0.11,0.33]	9.7e-27	1.2e-16	7.1e-11	6.6e-07	0.00057	0.074	0.92	0.0023
	63	D	0.1	[0.0083,0.33]	1.1e-05	0.0012	0.017	0.099	0.31	0.44	0.13	1.7e-05
	64	M	0.085	[0.0083,0.33]	1.4e-05	0.0015	0.021	0.12	0.36	0.43	0.071	3.8e-07
	65	E	0.12	[0.0083,0.33]	9.3e-06	0.00096	0.014	0.082	0.27	0.44	0.19	8.3e-05
	66	E	0.12	[0.0083,0.33]	9.7e-06	0.001	0.014	0.086	0.28	0.44	0.18	8.4e-05
	67	F	0.16	[0.0083,0.33]	6.6e-06	0.00069	0.0098	0.059	0.21	0.42	0.3	0.0016
	68	H	0.091	[0.0083,0.33]	1.3e-05	0.0014	0.02	0.11	0.34	0.43	0.088	1.6e-06
	69	G	0.15	[0.0083,0.33]	7.1e-06	0.00074	0.011	0.064	0.22	0.42	0.28	0.0012
	70	R	0.12	[0.0083,0.33]	6.7e-06	0.0007	0.01	0.064	0.25	0.51	0.16	3.8e-06
	71	T	0.11	[0.0083,0.33]	5e-06	0.00052	0.0077	0.055	0.27	0.55	0.12	2.1e-07
	72	L	0.021	[8.8e-07,0.11]	0.19	0.19	0.19	0.18	0.15	0.082	0.016	8.2e-06
	73	H	0.17	[0.034,0.33]	1.3e-10	1.4e-06	0.00029	0.011	0.13	0.54	0.31	2.1e-05
	74	D	0.11	[0.0083,0.33]	1.1e-05	0.0011	0.016	0.095	0.3	0.45	0.14	1.8e-05
	75	D	0.21	[0.034,0.33]	7.6e-11	8.2e-07	0.00017	0.0063	0.085	0.43	0.48	0.00055
	76	D	0.11	[0.0083,0.33]	1.1e-05	0.0011	0.016	0.094	0.3	0.44	0.14	2.5e-05
	77	S	0.065	[0.0013,0.33]	1.9e-05	0.002	0.028	0.16	0.42	0.36	0.026	5.9e-09
	78	C	0.026	[8.8e-07,0.33]	0.19	0.19	0.18	0.18	0.15	0.094	0.025	5e-05
	79	Q	0.19	[0.034,0.33]	1e-10	1.1e-06	0.00023	0.0085	0.11	0.49	0.39	0.00013
	80	V	0.21	[0.034,0.33]	7.9e-11	8.5e-07	0.00017	0.0065	0.087	0.44	0.47	0.00059
	81	I	0.013	[8.8e-07,0.11]	0.21	0.21	0.21	0.19	0.13	0.047	0.0027	1.3e-08
	82	P	0.02	[8.8e-07,0.11]	0.19	0.19	0.19	0.18	0.15	0.077	0.012	2.9e-06
	83	V	0.014	[8.8e-07,0.11]	0.21	0.21	0.2	0.19	0.14	0.053	0.0038	4.1e-08
	84	L	0.023	[8.8e-07,0.11]	0.19	0.19	0.19	0.18	0.15	0.087	0.019	2.1e-05
	85	P	0.02	[8.8e-07,0.11]	0.19	0.19	0.19	0.18	0.15	0.078	0.013	3.4e-06
	86	Q	0.095	[0.0083,0.33]	1.3e-05	0.0013	0.019	0.11	0.33	0.44	0.1	4e-06
	87	V	0.018	[8.8e-07,0.11]	0.2	0.2	0.2	0.18	0.14	0.07	0.0091	8.8e-07
	88	M	0.35	[0.11,0.33]	4.3e-27	5.2e-17	3.2e-11	3e-07	0.00028	0.044	0.93	0.022
	89	M	0.24	[0.034,0.33]	7.8e-16	8.8e-10	2.6e-06	0.0006	0.03	0.38	0.59	0.00011
	90	I	0.39	[0.11,1]	3.1e-27	3.8e-17	2.3e-11	2.2e-07	0.00021	0.035	0.9	0.065
	91	L	0.024	[8.8e-07,0.11]	0.19	0.19	0.19	0.18	0.15	0.088	0.02	2.5e-05
	92	I	0.012	[8.8e-07,0.11]	0.21	0.21	0.21	0.19	0.13	0.046	0.0025	9.9e-09
	93	P	0.021	[8.8e-07,0.11]	0.19	0.19	0.19	0.18	0.15	0.081	0.015	6.3e-06
	94	G	0.027	[8.8e-07,0.33]	0.18	0.18	0.18	0.17	0.15	0.097	0.028	8.7e-05
	95	Q	0.014	[8.8e-07,0.11]	0.21	0.21	0.2	0.19	0.14	0.055	0.0042	3.6e-08
	96	T	0.013	[8.8e-07,0.11]	0.21	0.21	0.21	0.19	0.13	0.049	0.0029	9e-09
	97	L	0.023	[8.8e-07,0.11]	0.19	0.19	0.19	0.18	0.15	0.086	0.019	2.3e-05
	98	P	0.02	[8.8e-07,0.11]	0.19	0.19	0.19	0.18	0.15	0.077	0.013	3.2e-06
	99	L	0.022	[8.8e-07,0.11]	0.19	0.19	0.19	0.18	0.15	0.084	0.017	1.1e-05
	100	Q	0.096	[0.0083,0.33]	1.3e-05	0.0013	0.018	0.11	0.33	0.44	0.1	4.9e-06
	101	L	0.022	[8.8e-07,0.11]	0.19	0.19	0.19	0.18	0.15	0.085	0.017	1.2e-05
	102	F	0.37	[0.11,1]	6.8e-22	7.9e-14	3.3e-09	5.1e-06	0.0012	0.071	0.87	0.054
	103	H	0.33	[0.11,0.33]	6.1e-27	7.4e-17	4.5e-11	4.2e-07	0.00038	0.055	0.94	0.0087
	104	P	0.018	[8.8e-07,0.11]	0.2	0.2	0.19	0.18	0.14	0.072	0.01	1.3e-06
	105	Q	0.086	[0.0083,0.33]	1.4e-05	0.0015	0.021	0.12	0.36	0.43	0.076	9.3e-07
	106	E	0.11	[0.0083,0.33]	1.1e-05	0.0011	0.016	0.094	0.3	0.44	0.15	3e-05
	107	V	0.089	[0.0083,0.33]	1.4e-05	0.0014	0.02	0.12	0.35	0.43	0.085	3.2e-06
	108	S	0.062	[0.0013,0.11]	2e-05	0.0021	0.03	0.17	0.43	0.35	0.021	1.8e-09
	109	M	0.084	[0.0083,0.33]	1.4e-05	0.0015	0.021	0.12	0.36	0.42	0.07	4.7e-07
	110	V	0.11	[0.0083,0.33]	1.1e-05	0.0011	0.016	0.095	0.3	0.44	0.14	2.4e-05
	111	R	0.02	[8.8e-07,0.11]	0.19	0.19	0.19	0.18	0.15	0.079	0.014	7e-06
	112	N	0.33	[0.11,0.33]	4.4e-27	5.3e-17	3.2e-11	3.1e-07	0.00029	0.049	0.95	0.0053
	113	L	0.14	[0.0083,0.33]	7.8e-06	0.00081	0.011	0.069	0.24	0.43	0.25	0.00071
	114	I	0.075	[0.0013,0.33]	1.7e-05	0.0017	0.024	0.14	0.39	0.4	0.048	2.6e-07
	115	Q	0.093	[0.0083,0.33]	1.3e-05	0.0013	0.019	0.11	0.34	0.44	0.096	3e-06
	116	K	0.2	[0.034,0.33]	8.8e-11	9.5e-07	0.00019	0.0073	0.095	0.46	0.44	0.00045
	117	D	0.11	[0.0083,0.33]	1.1e-05	0.0012	0.016	0.097	0.31	0.44	0.14	2e-05
	118	R	0.078	[0.0083,0.33]	1.6e-05	0.0016	0.023	0.13	0.38	0.41	0.055	3.8e-07
	119	T	0.012	[8.8e-07,0.11]	0.21	0.21	0.21	0.19	0.13	0.042	0.0018	1.4e-09
	120	F	0.022	[8.8e-07,0.11]	0.19	0.19	0.19	0.18	0.15	0.085	0.017	1.1e-05
	121	A	0.012	[8.8e-07,0.11]	0.21	0.21	0.21	0.19	0.13	0.043	0.002	2e-09
	122	V	0.012	[8.8e-07,0.11]	0.21	0.21	0.21	0.19	0.13	0.045	0.0023	8.4e-09
	123	L	0.021	[8.8e-07,0.11]	0.19	0.19	0.19	0.18	0.15	0.082	0.015	7.1e-06
	124	A	0.012	[8.8e-07,0.11]	0.21	0.21	0.21	0.19	0.13	0.043	0.0019	1.8e-09
	125	Y	0.17	[0.0083,0.33]	6e-06	0.00062	0.0089	0.054	0.19	0.4	0.34	0.0039
	126	S	0.054	[0.0013,0.11]	2.5e-05	0.0025	0.036	0.19	0.46	0.29	0.009	7.5e-11
	127	N	0.011	[8.8e-07,0.11]	0.22	0.21	0.21	0.19	0.13	0.04	0.0015	8.5e-10
	128	V	1.4	[1.4,1.4]*	1.7e-73	2.8e-47	3.1e-32	7.6e-22	5.5e-14	8.3e-08	0.005	1
	129	Q	0.013	[8.8e-07,0.11]	0.21	0.21	0.21	0.19	0.13	0.05	0.0031	1e-08
	130	E	0.016	[8.8e-07,0.11]	0.2	0.2	0.2	0.19	0.14	0.063	0.0065	2.5e-07
	131	R	0.011	[8.8e-07,0.11]	0.22	0.21	0.21	0.19	0.13	0.04	0.0015	8.4e-10
	132	E	0.016	[8.8e-07,0.11]	0.2	0.2	0.2	0.19	0.14	0.062	0.0063	1.9e-07
	133	A	0.011	[8.8e-07,0.11]	0.22	0.22	0.21	0.19	0.13	0.038	0.0014	4.4e-10
	134	Q	0.086	[0.0083,0.33]	1.4e-05	0.0015	0.021	0.12	0.36	0.43	0.076	9.4e-07
	135	F	0.021	[8.8e-07,0.11]	0.19	0.19	0.19	0.18	0.15	0.08	0.015	5.4e-06
	136	G	0.025	[8.8e-07,0.11]	0.19	0.19	0.19	0.18	0.15	0.092	0.023	3.4e-05
	137	T	0.012	[8.8e-07,0.11]	0.21	0.21	0.21	0.19	0.13	0.043	0.0019	1.6e-09
	138	T	0.012	[8.8e-07,0.11]	0.21	0.21	0.21	0.19	0.13	0.042	0.0018	1.3e-09
	139	A	0.011	[8.8e-07,0.11]	0.22	0.22	0.21	0.19	0.13	0.039	0.0014	5.3e-10
	140	E	0.017	[8.8e-07,0.11]	0.2	0.2	0.2	0.18	0.14	0.066	0.0075	4.2e-07
	141	I	0.011	[8.8e-07,0.11]	0.22	0.22	0.21	0.19	0.13	0.038	0.0013	9.2e-10
	142	Y	0.022	[8.8e-07,0.11]	0.19	0.19	0.19	0.18	0.15	0.084	0.017	1.1e-05
	143	A	0.014	[8.8e-07,0.11]	0.21	0.21	0.2	0.19	0.14	0.052	0.0036	1.8e-08
	144	Y	0.023	[8.8e-07,0.11]	0.19	0.19	0.19	0.18	0.15	0.086	0.018	1.4e-05
	145	R	0.02	[8.8e-07,0.11]	0.19	0.19	0.19	0.18	0.15	0.078	0.013	4.2e-06
	146	E	0.016	[8.8e-07,0.11]	0.2	0.2	0.2	0.19	0.14	0.063	0.0064	2.3e-07
	147	E	0.016	[8.8e-07,0.11]	0.2	0.2	0.2	0.19	0.14	0.064	0.0069	3.4e-07
	148	Q	0.013	[8.8e-07,0.11]	0.21	0.21	0.21	0.19	0.14	0.051	0.0033	1.3e-08
	149	D	0.1	[0.0083,0.33]	1.2e-05	0.0012	0.017	0.1	0.32	0.44	0.12	1.1e-05
	150	F	0.02	[8.8e-07,0.11]	0.19	0.19	0.19	0.18	0.15	0.079	0.014	4.2e-06
	151	G	0.024	[8.8e-07,0.11]	0.19	0.19	0.19	0.18	0.15	0.09	0.021	2.6e-05
	152	I	0.15	[0.034,0.33]	1.8e-10	2e-06	0.0004	0.015	0.17	0.59	0.23	6.5e-06
	153	E	0.016	[8.8e-07,0.11]	0.2	0.2	0.2	0.18	0.14	0.065	0.0072	3.6e-07
	154	I	0.22	[0.034,0.33]	1.1e-15	1.2e-09	3.5e-06	0.00081	0.039	0.44	0.52	5.6e-05
	155	V	0.016	[8.8e-07,0.11]	0.2	0.2	0.2	0.19	0.14	0.062	0.0063	2.3e-07
	156	K	0.014	[8.8e-07,0.11]	0.21	0.21	0.2	0.19	0.14	0.053	0.004	6.3e-08
	157	V	0.017	[8.8e-07,0.11]	0.2	0.2	0.2	0.18	0.14	0.066	0.0075	3.9e-07
	158	K	0.014	[8.8e-07,0.11]	0.21	0.21	0.2	0.19	0.14	0.054	0.0041	6.6e-08
	159	A	0.011	[8.8e-07,0.11]	0.22	0.22	0.21	0.19	0.13	0.038	0.0013	4.1e-10
	160	I	0.29	[0.11,0.33]	3.4e-21	4e-13	1.7e-08	2.5e-05	0.0051	0.2	0.8	0.00059
	161	G	0.024	[8.8e-07,0.11]	0.19	0.19	0.19	0.18	0.15	0.09	0.022	2.8e-05
	162	R	0.011	[8.8e-07,0.11]	0.22	0.22	0.21	0.19	0.13	0.039	0.0014	8.8e-10
	163	Q	0.013	[8.8e-07,0.11]	0.21	0.21	0.21	0.19	0.13	0.05	0.003	1e-08
	164	R	0.011	[8.8e-07,0.11]	0.22	0.21	0.21	0.19	0.13	0.04	0.0015	9.8e-10
	165	F	0.024	[8.8e-07,0.11]	0.19	0.19	0.19	0.18	0.15	0.091	0.022	2.9e-05
	166	K	0.014	[8.8e-07,0.11]	0.21	0.21	0.2	0.19	0.14	0.056	0.0045	9.5e-08
	167	V	0.013	[8.8e-07,0.11]	0.21	0.21	0.21	0.19	0.13	0.05	0.0032	2.6e-08
	168	L	0.02	[8.8e-07,0.11]	0.19	0.19	0.19	0.18	0.15	0.078	0.013	3.4e-06
	169	E	0.016	[8.8e-07,0.11]	0.2	0.2	0.2	0.18	0.14	0.065	0.0073	3.8e-07
	170	L	0.23	[0.034,0.33]	5.8e-11	6.3e-07	0.00013	0.0049	0.068	0.38	0.55	0.0027
	171	R	0.011	[8.8e-07,0.11]	0.21	0.21	0.21	0.19	0.13	0.04	0.0016	1.3e-09
	172	T	0.012	[8.8e-07,0.11]	0.21	0.21	0.21	0.19	0.13	0.043	0.0019	1.6e-09
	173	Q	0.013	[8.8e-07,0.11]	0.21	0.21	0.21	0.19	0.14	0.051	0.0032	1.3e-08
	174	S	0.011	[8.8e-07,0.11]	0.21	0.21	0.21	0.19	0.13	0.041	0.0016	8.5e-10
	175	D	0.014	[8.8e-07,0.11]	0.21	0.21	0.2	0.19	0.14	0.057	0.0047	6.3e-08
	176	G	0.024	[8.8e-07,0.11]	0.19	0.19	0.19	0.18	0.15	0.091	0.022	3e-05
	177	I	0.014	[8.8e-07,0.11]	0.21	0.21	0.2	0.19	0.14	0.053	0.0038	4.3e-08
	178	Q	0.013	[8.8e-07,0.11]	0.21	0.21	0.21	0.19	0.14	0.051	0.0033	1.3e-08
	179	Q	0.013	[8.8e-07,0.11]	0.21	0.21	0.21	0.19	0.13	0.047	0.0026	5.5e-09
	180	A	0.011	[8.8e-07,0.11]	0.21	0.21	0.21	0.19	0.13	0.041	0.0017	9.8e-10
	181	K	0.095	[0.0083,0.33]	1.3e-05	0.0013	0.019	0.11	0.33	0.43	0.1	7.1e-06
	182	V	0.016	[8.8e-07,0.11]	0.2	0.2	0.2	0.19	0.14	0.061	0.0061	2.1e-07
	183	Q	0.086	[0.0083,0.33]	1.4e-05	0.0015	0.021	0.12	0.36	0.43	0.077	1.2e-06
	184	I	0.012	[8.8e-07,0.11]	0.21	0.21	0.21	0.19	0.13	0.041	0.0018	2.8e-09
	185	L	0.02	[8.8e-07,0.11]	0.19	0.19	0.19	0.18	0.15	0.078	0.014	6.2e-06
	186	P	0.13	[0.0083,0.33]	8.5e-06	0.00088	0.013	0.075	0.25	0.44	0.22	0.00025
	187	E	0.016	[8.8e-07,0.11]	0.2	0.2	0.2	0.18	0.14	0.065	0.0072	3.8e-07
	188	C	0.15	[0.0083,0.33]	7e-06	0.00072	0.01	0.063	0.22	0.42	0.29	0.0014
	189	V	0.016	[8.8e-07,0.11]	0.2	0.2	0.2	0.19	0.14	0.064	0.007	3e-07
	190	L	0.021	[8.8e-07,0.11]	0.19	0.19	0.19	0.18	0.15	0.082	0.016	1.3e-05
	191	P	0.019	[8.8e-07,0.11]	0.2	0.2	0.19	0.18	0.15	0.075	0.011	1.9e-06
	192	S	0.083	[0.0083,0.33]	1.5e-05	0.0015	0.022	0.12	0.36	0.42	0.068	5.3e-07
	193	T	0.08	[0.0083,0.33]	1.5e-05	0.0016	0.023	0.13	0.37	0.41	0.059	2.9e-07
	194	M	0.012	[8.8e-07,0.11]	0.21	0.21	0.21	0.19	0.13	0.042	0.0017	9.5e-10
	195	S	0.28	[0.11,0.33]	3.9e-21	4.6e-13	1.9e-08	2.8e-05	0.0057	0.22	0.78	0.00022
	196	A	0.011	[8.8e-07,0.11]	0.21	0.21	0.21	0.19	0.13	0.041	0.0016	8.7e-10
	197	V	0.078	[0.0083,0.33]	1.6e-05	0.0016	0.023	0.13	0.38	0.41	0.055	3.2e-07
	198	Q	0.013	[8.8e-07,0.11]	0.21	0.21	0.21	0.19	0.14	0.051	0.0032	1.2e-08
	199	L	0.021	[8.8e-07,0.11]	0.19	0.19	0.19	0.18	0.15	0.082	0.016	9.8e-06
	200	E	0.016	[8.8e-07,0.11]	0.2	0.2	0.2	0.19	0.14	0.063	0.0066	2.4e-07
	201	S	0.013	[8.8e-07,0.11]	0.21	0.21	0.21	0.19	0.13	0.047	0.0025	5.1e-09
	202	L	0.024	[8.8e-07,0.11]	0.19	0.19	0.19	0.18	0.15	0.088	0.02	2.2e-05
	203	N	0.27	[0.11,0.33]	6.6e-21	7.6e-13	3.2e-08	4.6e-05	0.009	0.29	0.7	4.2e-05
	204	K	0.21	[0.034,0.33]	8.1e-11	8.7e-07	0.00018	0.0067	0.089	0.44	0.46	0.00045
	205	C	0.29	[0.034,1]	3.3e-11	3.5e-07	7.2e-05	0.0028	0.041	0.27	0.66	0.027
	206	Q	0.26	[0.11,0.33]	5.7e-16	6.3e-10	1.9e-06	0.00044	0.023	0.32	0.66	0.00051
	207	I	0.33	[0.11,0.33]	3.9e-32	4.9e-20	4.3e-13	2.5e-08	8.6e-05	0.033	0.96	0.0051
	208	F	0.24	[0.034,0.33]	5.1e-11	5.5e-07	0.00011	0.0043	0.061	0.35	0.58	0.0046
	209	P	0.019	[8.8e-07,0.11]	0.2	0.2	0.19	0.18	0.15	0.074	0.011	1.8e-06
	210	S	0.22	[0.034,0.33]	1e-15	1.2e-09	3.4e-06	0.00079	0.039	0.44	0.52	3.3e-05
	211	K	0.26	[0.11,0.33]	5.4e-16	6.1e-10	1.8e-06	0.00042	0.022	0.31	0.67	0.0011
	212	P	0.019	[8.8e-07,0.11]	0.2	0.2	0.19	0.18	0.15	0.076	0.012	2.3e-06
	213	V	0.3	[0.11,0.33]	2.2e-21	2.5e-13	1.1e-08	1.6e-05	0.0034	0.15	0.84	0.0031
	214	S	0.012	[8.8e-07,0.11]	0.21	0.21	0.21	0.19	0.13	0.044	0.002	1.8e-09
	215	R	1.2	[0.33,1]	7.9e-29	9.5e-19	5.8e-13	5.8e-09	6.2e-06	0.0015	0.12	0.88
	216	E	0.016	[8.8e-07,0.11]	0.2	0.2	0.2	0.19	0.14	0.063	0.0065	2.3e-07
	217	D	0.11	[0.0083,0.33]	1.1e-05	0.0012	0.016	0.096	0.3	0.44	0.14	1.9e-05
	218	Q	0.26	[0.11,0.33]	5.7e-16	6.4e-10	1.9e-06	0.00044	0.023	0.32	0.65	0.00051
	219	C	1.2	[0.33,1]	7.3e-34	9.2e-22	8.1e-15	5e-10	2.1e-06	0.0015	0.21	0.79
	220	S	0.011	[8.8e-07,0.11]	0.22	0.22	0.21	0.19	0.13	0.038	0.0013	4.1e-10
	221	Y	1.4	[1.4,1.4]*	1e-46	1.4e-30	2.6e-21	7.5e-15	7.6e-10	9.5e-06	0.019	0.98
	222	K	0.32	[0.11,0.33]	1.3e-21	1.5e-13	6.3e-09	9.5e-06	0.0021	0.11	0.88	0.012
	223	W	0.039	[8.8e-07,0.33]	0.17	0.17	0.17	0.17	0.15	0.11	0.052	0.0012
	224	W	0.039	[8.8e-07,0.33]	0.17	0.17	0.17	0.17	0.15	0.11	0.052	0.0012
	225	Q	0.089	[0.0083,0.33]	1.4e-05	0.0014	0.02	0.12	0.35	0.43	0.083	1.4e-06
	226	K	0.014	[8.8e-07,0.11]	0.21	0.21	0.2	0.19	0.14	0.055	0.0043	8.1e-08
	227	Y	0.025	[8.8e-07,0.11]	0.19	0.19	0.18	0.18	0.15	0.093	0.024	4.5e-05
	228	Q	0.013	[8.8e-07,0.11]	0.21	0.21	0.21	0.19	0.14	0.051	0.0033	1.3e-08
	229	K	0.015	[8.8e-07,0.11]	0.2	0.2	0.2	0.19	0.14	0.06	0.0056	2.1e-07
	230	R	0.01	[8.8e-07,0.11]	0.22	0.22	0.21	0.19	0.12	0.034	0.00091	1.5e-10
	231	K	0.015	[8.8e-07,0.11]	0.2	0.2	0.2	0.19	0.14	0.059	0.0055	1.8e-07
	232	F	0.02	[8.8e-07,0.11]	0.19	0.19	0.19	0.18	0.15	0.077	0.012	2.7e-06
	233	H	0.012	[8.8e-07,0.11]	0.21	0.21	0.21	0.19	0.13	0.043	0.0019	1.8e-09
	234	C	0.022	[8.8e-07,0.11]	0.19	0.19	0.19	0.18	0.15	0.085	0.017	1e-05
	235	A	0.011	[8.8e-07,0.11]	0.22	0.22	0.21	0.19	0.12	0.036	0.0011	1.8e-10
	236	N	0.066	[0.0013,0.33]	1.9e-05	0.002	0.028	0.16	0.42	0.37	0.027	1.2e-08
	237	L	0.022	[8.8e-07,0.11]	0.19	0.19	0.19	0.18	0.15	0.083	0.016	1.1e-05
	238	T	0.0096	[8.8e-07,0.11]	0.22	0.22	0.22	0.19	0.12	0.03	0.00064	2.5e-11
	239	S	0.011	[8.8e-07,0.11]	0.22	0.22	0.21	0.19	0.13	0.039	0.0014	5.6e-10
	240	W	0.039	[8.8e-07,0.33]	0.17	0.17	0.17	0.17	0.15	0.11	0.052	0.0012
	241	P	0.018	[8.8e-07,0.11]	0.2	0.2	0.19	0.18	0.15	0.073	0.01	1.4e-06
	242	R	0.44	[0.11,1]	4.3e-22	5e-14	2.1e-09	3.3e-06	0.0008	0.052	0.83	0.11
	243	W	0.039	[8.8e-07,0.33]	0.17	0.17	0.17	0.17	0.15	0.11	0.052	0.0012
	244	L	0.022	[8.8e-07,0.11]	0.19	0.19	0.19	0.18	0.15	0.085	0.018	1.4e-05
	245	Y	0.021	[8.8e-07,0.11]	0.19	0.19	0.19	0.18	0.15	0.08	0.014	5.2e-06
	246	S	0.013	[8.8e-07,0.11]	0.21	0.21	0.2	0.19	0.14	0.052	0.0034	1.4e-08
	247	L	0.021	[8.8e-07,0.11]	0.19	0.19	0.19	0.18	0.15	0.08	0.015	6.3e-06
	248	Y	0.02	[8.8e-07,0.11]	0.19	0.19	0.19	0.18	0.15	0.079	0.014	4.9e-06
	249	D	0.014	[8.8e-07,0.11]	0.21	0.21	0.2	0.19	0.14	0.056	0.0045	5.5e-08
	250	A	0.011	[8.8e-07,0.11]	0.22	0.22	0.21	0.19	0.13	0.037	0.0012	3.2e-10
	251	E	0.016	[8.8e-07,0.11]	0.2	0.2	0.2	0.19	0.14	0.062	0.0061	1.7e-07
	252	T	0.012	[8.8e-07,0.11]	0.21	0.21	0.21	0.19	0.13	0.041	0.0017	1.1e-09
	253	L	0.021	[8.8e-07,0.11]	0.19	0.19	0.19	0.18	0.15	0.08	0.015	5.6e-06
	254	M	0.012	[8.8e-07,0.11]	0.21	0.21	0.21	0.19	0.13	0.042	0.0017	9.5e-10
	255	D	0.18	[0.034,0.33]	1.2e-10	1.3e-06	0.00026	0.0096	0.12	0.51	0.35	7.4e-05
	256	R	0.01	[8.8e-07,0.11]	0.22	0.22	0.21	0.19	0.12	0.033	0.00087	1.2e-10
	257	I	0.087	[0.0083,0.33]	1.4e-05	0.0015	0.021	0.12	0.35	0.43	0.079	1.9e-06
	258	K	0.015	[8.8e-07,0.11]	0.2	0.2	0.2	0.19	0.14	0.06	0.0056	2e-07
	259	K	0.25	[0.034,0.33]	6.7e-16	7.5e-10	2.2e-06	0.00051	0.026	0.35	0.63	0.00041
	260	Q	0.013	[8.8e-07,0.11]	0.21	0.21	0.21	0.19	0.14	0.051	0.0032	1.2e-08
	261	L	0.022	[8.8e-07,0.11]	0.19	0.19	0.19	0.18	0.15	0.084	0.017	1.1e-05
	262	R	0.27	[0.11,0.33]	4.4e-16	4.9e-10	1.4e-06	0.00034	0.018	0.28	0.7	0.0012
	263	E	0.016	[8.8e-07,0.11]	0.2	0.2	0.2	0.19	0.14	0.062	0.0063	2.2e-07
	264	W	0.039	[8.8e-07,0.33]	0.17	0.17	0.17	0.17	0.15	0.11	0.052	0.0012
	265	D	0.014	[8.8e-07,0.11]	0.21	0.21	0.2	0.19	0.14	0.055	0.0041	3.9e-08
	266	E	0.1	[0.0083,0.33]	1.1e-05	0.0012	0.017	0.099	0.31	0.44	0.13	1.5e-05
	267	N	0.011	[8.8e-07,0.11]	0.22	0.22	0.21	0.19	0.12	0.036	0.0011	3.1e-10
	268	L	0.022	[8.8e-07,0.11]	0.19	0.19	0.19	0.18	0.15	0.085	0.018	1.4e-05
	269	K	0.097	[0.0083,0.33]	1.3e-05	0.0013	0.018	0.11	0.33	0.44	0.11	1.2e-05
	270	D	0.31	[0.11,0.33]	1.9e-21	2.2e-13	9.2e-09	1.4e-05	0.003	0.14	0.86	0.0037
	271	D	0.31	[0.11,0.33]	1.8e-21	2.1e-13	9e-09	1.3e-05	0.0029	0.13	0.86	0.0036
	272	S	0.011	[8.8e-07,0.11]	0.22	0.22	0.21	0.19	0.13	0.037	0.0012	2.7e-10
	273	L	0.019	[8.8e-07,0.11]	0.2	0.2	0.19	0.18	0.15	0.074	0.011	1.7e-06
	274	P	0.018	[8.8e-07,0.11]	0.2	0.2	0.2	0.18	0.14	0.071	0.0098	1e-06
	275	S	0.22	[0.034,0.33]	1.2e-15	1.3e-09	3.8e-06	0.00089	0.043	0.47	0.49	2.1e-05
	276	N	0.01	[8.8e-07,0.11]	0.22	0.22	0.21	0.19	0.12	0.035	0.001	2.1e-10
	277	P	0.017	[8.8e-07,0.11]	0.2	0.2	0.2	0.18	0.14	0.069	0.0088	6.7e-07
	278	I	0.0096	[8.8e-07,0.11]	0.22	0.22	0.22	0.19	0.12	0.03	0.00066	9.1e-11
	279	D	0.095	[0.0083,0.33]	1.3e-05	0.0013	0.019	0.11	0.33	0.44	0.1	4.9e-06
	280	F	0.02	[8.8e-07,0.11]	0.19	0.19	0.19	0.18	0.15	0.077	0.012	2.8e-06
	281	S	0.011	[8.8e-07,0.11]	0.22	0.22	0.21	0.19	0.13	0.037	0.0012	2.2e-10
	282	Y	0.026	[8.8e-07,0.33]	0.19	0.19	0.18	0.18	0.15	0.094	0.025	5.4e-05
	283	R	0.011	[8.8e-07,0.11]	0.22	0.22	0.21	0.19	0.13	0.036	0.0011	2.9e-10
	284	V	0.01	[8.8e-07,0.11]	0.22	0.22	0.22	0.19	0.12	0.032	0.00083	2.3e-10
	285	A	0.011	[8.8e-07,0.11]	0.22	0.22	0.21	0.19	0.13	0.037	0.0012	3.1e-10
	286	A	0.011	[8.8e-07,0.11]	0.22	0.22	0.21	0.19	0.13	0.04	0.0015	6e-10
	287	C	0.022	[8.8e-07,0.11]	0.19	0.19	0.19	0.18	0.15	0.085	0.017	9.9e-06
	288	L	0.02	[8.8e-07,0.11]	0.19	0.19	0.19	0.18	0.15	0.077	0.013	3.1e-06
	289	P	0.019	[8.8e-07,0.11]	0.2	0.2	0.19	0.18	0.15	0.075	0.011	2e-06
	290	I	0.011	[8.8e-07,0.11]	0.22	0.22	0.21	0.19	0.12	0.036	0.0012	8.5e-10
	291	D	0.014	[8.8e-07,0.11]	0.21	0.21	0.2	0.19	0.14	0.056	0.0044	5.6e-08
	292	D	0.014	[8.8e-07,0.11]	0.21	0.21	0.2	0.19	0.14	0.056	0.0046	5.6e-08
	293	V	0.31	[0.11,0.33]	1.4e-26	1.7e-16	1e-10	9.6e-07	0.00079	0.093	0.9	0.0012
	294	L	0.021	[8.8e-07,0.11]	0.19	0.19	0.19	0.18	0.15	0.081	0.015	6.7e-06
	295	R	0.011	[8.8e-07,0.11]	0.22	0.22	0.21	0.19	0.13	0.039	0.0015	1.2e-09
	296	I	0.011	[8.8e-07,0.11]	0.22	0.22	0.21	0.19	0.13	0.037	0.0013	1.2e-09
	297	Q	0.013	[8.8e-07,0.11]	0.21	0.21	0.21	0.19	0.14	0.051	0.0032	1.3e-08
	298	L	0.024	[8.8e-07,0.11]	0.19	0.19	0.19	0.18	0.15	0.09	0.022	2.9e-05
	299	L	0.019	[8.8e-07,0.11]	0.2	0.2	0.19	0.18	0.15	0.076	0.012	2.4e-06
	300	K	0.014	[8.8e-07,0.11]	0.21	0.21	0.2	0.19	0.14	0.054	0.0041	7.1e-08
	301	I	0.012	[8.8e-07,0.11]	0.21	0.21	0.21	0.19	0.13	0.041	0.0018	2.8e-09
	302	G	0.019	[8.8e-07,0.11]	0.2	0.19	0.19	0.18	0.15	0.076	0.012	2.8e-06
	303	S	0.0079	[8.8e-07,0.034]	0.23	0.23	0.22	0.19	0.11	0.02	0.00018	1.9e-13
	304	A	0.012	[8.8e-07,0.11]	0.21	0.21	0.21	0.19	0.13	0.042	0.0018	1.2e-09
	305	I	0.09	[0.0083,0.33]	1.4e-05	0.0014	0.02	0.12	0.35	0.43	0.088	3.6e-06
	306	Q	0.013	[8.8e-07,0.11]	0.21	0.21	0.21	0.19	0.13	0.048	0.0027	6.4e-09
	307	R	0.02	[8.8e-07,0.11]	0.19	0.19	0.19	0.18	0.15	0.079	0.014	4.2e-06
	308	L	0.02	[8.8e-07,0.11]	0.2	0.19	0.19	0.18	0.15	0.077	0.012	2.9e-06
	309	R	0.02	[8.8e-07,0.11]	0.19	0.19	0.19	0.18	0.15	0.077	0.013	3.2e-06
	310	C	0.022	[8.8e-07,0.11]	0.19	0.19	0.19	0.18	0.15	0.085	0.018	1.1e-05
	311	E	0.016	[8.8e-07,0.11]	0.2	0.2	0.2	0.19	0.14	0.063	0.0065	2.8e-07
	312	L	0.022	[8.8e-07,0.11]	0.19	0.19	0.19	0.18	0.15	0.083	0.017	1e-05
	313	D	0.016	[8.8e-07,0.11]	0.2	0.2	0.2	0.19	0.14	0.062	0.0061	1.9e-07
	314	I	0.012	[8.8e-07,0.11]	0.21	0.21	0.21	0.19	0.13	0.044	0.0021	5.8e-09
	315	M	0.012	[8.8e-07,0.11]	0.21	0.21	0.21	0.19	0.13	0.042	0.0017	9.5e-10
	316	N	0.011	[8.8e-07,0.11]	0.22	0.22	0.21	0.19	0.13	0.039	0.0015	8e-10
	317	K	0.014	[8.8e-07,0.11]	0.21	0.21	0.2	0.19	0.14	0.055	0.0044	8.3e-08
	318	C	0.023	[8.8e-07,0.11]	0.19	0.19	0.19	0.18	0.15	0.087	0.019	1.4e-05
	319	T	0.011	[8.8e-07,0.11]	0.22	0.22	0.21	0.19	0.13	0.039	0.0014	4.2e-10
	320	S	0.012	[8.8e-07,0.11]	0.21	0.21	0.21	0.19	0.13	0.046	0.0024	3.7e-09
	321	L	0.13	[0.0083,0.33]	8.7e-06	0.0009	0.013	0.077	0.26	0.44	0.21	0.00022
	322	C	0.027	[8.8e-07,0.33]	0.18	0.18	0.18	0.17	0.15	0.097	0.028	8.1e-05
	323	C	0.022	[8.8e-07,0.11]	0.19	0.19	0.19	0.18	0.15	0.085	0.017	9.9e-06
	324	K	0.014	[8.8e-07,0.11]	0.21	0.21	0.2	0.19	0.14	0.054	0.0041	6.8e-08
	325	Q	0.013	[8.8e-07,0.11]	0.21	0.21	0.21	0.19	0.13	0.047	0.0026	5.1e-09
	326	C	0.022	[8.8e-07,0.11]	0.19	0.19	0.19	0.18	0.15	0.085	0.017	1e-05
	327	Q	0.012	[8.8e-07,0.11]	0.21	0.21	0.21	0.19	0.13	0.046	0.0024	3.8e-09
	328	E	0.016	[8.8e-07,0.11]	0.2	0.2	0.2	0.19	0.14	0.062	0.0062	1.7e-07
	329	T	0.078	[0.0013,0.33]	1.6e-05	0.0017	0.023	0.13	0.38	0.41	0.053	1.9e-07
	330	E	0.1	[0.0083,0.33]	1.1e-05	0.0012	0.017	0.099	0.31	0.44	0.13	1.5e-05
	331	I	0.0099	[8.8e-07,0.11]	0.22	0.22	0.22	0.19	0.12	0.032	0.00081	1.8e-10
	332	T	0.012	[8.8e-07,0.11]	0.21	0.21	0.21	0.19	0.13	0.042	0.0018	1.4e-09
	333	T	0.012	[8.8e-07,0.11]	0.21	0.21	0.21	0.19	0.13	0.045	0.0022	2.5e-09
	334	K	0.014	[8.8e-07,0.11]	0.21	0.21	0.2	0.19	0.14	0.055	0.0043	8.1e-08
	335	N	0.071	[0.0013,0.33]	1.8e-05	0.0018	0.026	0.15	0.4	0.39	0.038	5.6e-08
	336	E	0.016	[8.8e-07,0.11]	0.2	0.2	0.2	0.19	0.14	0.062	0.0062	2e-07
	337	I	0.0095	[8.8e-07,0.11]	0.22	0.22	0.22	0.19	0.12	0.029	0.00061	6.4e-11
	338	F	0.023	[8.8e-07,0.11]	0.19	0.19	0.19	0.18	0.15	0.088	0.02	1.9e-05
	339	S	0.0078	[8.8e-07,0.034]	0.23	0.23	0.22	0.19	0.11	0.019	0.00016	1.2e-13
	340	L	0.021	[8.8e-07,0.11]	0.19	0.19	0.19	0.18	0.15	0.081	0.015	7.8e-06
	341	S	0.014	[8.8e-07,0.11]	0.21	0.21	0.2	0.19	0.14	0.052	0.0035	1.7e-08
	342	L	0.021	[8.8e-07,0.11]	0.19	0.19	0.19	0.18	0.15	0.081	0.015	8.2e-06
	343	C	0.15	[0.0083,0.33]	7.4e-06	0.00076	0.011	0.066	0.23	0.43	0.27	0.00079
	344	G	0.024	[8.8e-07,0.11]	0.19	0.19	0.19	0.18	0.15	0.089	0.021	2.3e-05
	345	P	0.019	[8.8e-07,0.11]	0.2	0.2	0.19	0.18	0.15	0.076	0.012	2.4e-06
	346	M	0.012	[8.8e-07,0.11]	0.21	0.21	0.21	0.19	0.13	0.042	0.0017	9.5e-10
	347	A	0.011	[8.8e-07,0.11]	0.22	0.22	0.21	0.19	0.13	0.038	0.0013	3.4e-10
	348	A	0.011	[8.8e-07,0.11]	0.21	0.21	0.21	0.19	0.13	0.04	0.0016	8.1e-10
	349	Y	0.022	[8.8e-07,0.11]	0.19	0.19	0.19	0.18	0.15	0.085	0.017	1.2e-05
	350	V	0.017	[8.8e-07,0.11]	0.2	0.2	0.2	0.18	0.14	0.066	0.0074	3.8e-07
	351	N	0.011	[8.8e-07,0.11]	0.22	0.22	0.21	0.19	0.13	0.038	0.0014	6.5e-10
	352	P	0.019	[8.8e-07,0.11]	0.2	0.2	0.19	0.18	0.15	0.075	0.011	2e-06
	353	H	0.012	[8.8e-07,0.11]	0.21	0.21	0.21	0.19	0.13	0.045	0.0022	2.8e-09
	354	G	0.024	[8.8e-07,0.11]	0.19	0.19	0.19	0.18	0.15	0.091	0.022	3e-05
	355	Y	0.023	[8.8e-07,0.11]	0.19	0.19	0.19	0.18	0.15	0.087	0.019	1.7e-05
	356	V	0.015	[8.8e-07,0.11]	0.21	0.2	0.2	0.19	0.14	0.058	0.0049	8e-08
	357	H	0.012	[8.8e-07,0.11]	0.21	0.21	0.21	0.19	0.13	0.042	0.0018	1.5e-09
	358	E	0.017	[8.8e-07,0.11]	0.2	0.2	0.2	0.18	0.14	0.066	0.0076	3.9e-07
	359	T	0.082	[0.0083,0.33]	1.5e-05	0.0015	0.022	0.13	0.37	0.42	0.065	4.6e-07
	360	L	0.021	[8.8e-07,0.11]	0.19	0.19	0.19	0.18	0.15	0.08	0.014	6.1e-06
	361	T	0.011	[8.8e-07,0.11]	0.22	0.22	0.21	0.19	0.13	0.037	0.0012	2.8e-10
	362	V	0.017	[8.8e-07,0.11]	0.2	0.2	0.2	0.18	0.14	0.066	0.0075	3.9e-07
	363	Y	0.024	[8.8e-07,0.11]	0.19	0.19	0.19	0.18	0.15	0.089	0.021	2.3e-05
	364	K	0.015	[8.8e-07,0.11]	0.2	0.2	0.2	0.19	0.14	0.058	0.0052	1.5e-07
	365	A	0.012	[8.8e-07,0.11]	0.21	0.21	0.21	0.19	0.13	0.044	0.002	2.1e-09
	366	C	1.4	[1.4,1.4]*	1.7e-51	2.4e-33	6.1e-23	9.6e-16	2.7e-10	5.9e-06	0.016	0.98
	367	N	0.013	[8.8e-07,0.11]	0.21	0.21	0.21	0.19	0.13	0.049	0.0029	9.5e-09
	368	L	0.022	[8.8e-07,0.11]	0.19	0.19	0.19	0.18	0.15	0.082	0.016	1.8e-05
	369	N	0.079	[0.0083,0.33]	1.6e-05	0.0016	0.023	0.13	0.38	0.41	0.056	2.8e-07
	370	L	0.022	[8.8e-07,0.11]	0.19	0.19	0.19	0.18	0.15	0.085	0.018	1.3e-05
	371	I	0.069	[0.0013,0.33]	1.8e-05	0.0019	0.027	0.15	0.41	0.38	0.034	6.6e-08
	372	G	0.022	[8.8e-07,0.11]	0.19	0.19	0.19	0.18	0.15	0.084	0.017	9.9e-06
	373	R	0.021	[8.8e-07,0.11]	0.19	0.19	0.19	0.18	0.15	0.08	0.015	5.9e-06
	374	P	0.21	[0.034,0.33]	7.4e-11	8e-07	0.00016	0.0061	0.083	0.42	0.49	0.0007
	375	S	0.012	[8.8e-07,0.11]	0.21	0.21	0.21	0.19	0.13	0.044	0.002	1.7e-09
	376	T	0.012	[8.8e-07,0.11]	0.21	0.21	0.21	0.19	0.13	0.043	0.0019	1.6e-09
	377	E	0.36	[0.11,1]	3.8e-27	4.6e-17	2.8e-11	2.7e-07	0.00025	0.04	0.92	0.036
	378	H	0.014	[8.8e-07,0.11]	0.21	0.21	0.2	0.19	0.14	0.053	0.0037	2e-08
	379	S	0.0099	[8.8e-07,0.11]	0.22	0.22	0.22	0.19	0.12	0.032	0.00076	3.7e-11
	380	W	0.039	[8.8e-07,0.33]	0.17	0.17	0.17	0.17	0.15	0.11	0.052	0.0012
	381	F	0.02	[8.8e-07,0.11]	0.19	0.19	0.19	0.18	0.15	0.077	0.013	2.8e-06
	382	P	0.018	[8.8e-07,0.11]	0.2	0.2	0.19	0.18	0.15	0.073	0.01	1.4e-06
	383	G	0.026	[8.8e-07,0.33]	0.18	0.18	0.18	0.18	0.15	0.095	0.026	5.7e-05
	384	Y	0.13	[0.0083,0.33]	8.3e-06	0.00086	0.012	0.074	0.25	0.44	0.23	0.00033
	385	A	0.013	[8.8e-07,0.11]	0.21	0.21	0.21	0.19	0.13	0.049	0.0029	8.8e-09
	386	W	0.039	[8.8e-07,0.33]	0.17	0.17	0.17	0.17	0.15	0.11	0.052	0.0012
	387	T	0.01	[8.8e-07,0.11]	0.22	0.22	0.22	0.19	0.12	0.032	0.00079	6e-11
	388	V	0.28	[0.11,0.33]	4.2e-21	4.9e-13	2.1e-08	3e-05	0.0061	0.22	0.77	0.00038
	389	A	0.014	[8.8e-07,0.11]	0.21	0.21	0.2	0.19	0.14	0.055	0.0041	3.4e-08
	390	Q	0.013	[8.8e-07,0.11]	0.21	0.21	0.21	0.19	0.14	0.051	0.0032	1.3e-08
	391	C	0.025	[8.8e-07,0.11]	0.19	0.19	0.18	0.18	0.15	0.093	0.024	3.9e-05
	392	K	0.34	[0.11,0.33]	3.3e-27	4e-17	2.4e-11	2.4e-07	0.00023	0.04	0.94	0.017
	393	I	0.17	[0.034,0.33]	1.4e-10	1.5e-06	0.0003	0.011	0.14	0.54	0.31	3.8e-05
	394	C	0.023	[8.8e-07,0.11]	0.19	0.19	0.19	0.18	0.15	0.086	0.018	1.3e-05
	395	A	0.073	[0.0013,0.33]	1.7e-05	0.0018	0.025	0.14	0.39	0.39	0.043	6.6e-08
	396	S	0.0096	[8.8e-07,0.11]	0.22	0.22	0.22	0.19	0.12	0.03	0.00065	2.4e-11
	397	H	0.012	[8.8e-07,0.11]	0.21	0.21	0.21	0.19	0.13	0.041	0.0017	1.1e-09
	398	I	0.14	[0.034,0.33]	2e-10	2.2e-06	0.00044	0.016	0.18	0.6	0.2	5.3e-06
	399	G	0.025	[8.8e-07,0.11]	0.19	0.19	0.19	0.18	0.15	0.091	0.022	3.1e-05
	400	W	0.039	[8.8e-07,0.33]	0.17	0.17	0.17	0.17	0.15	0.11	0.052	0.0012
	401	K	0.014	[8.8e-07,0.11]	0.21	0.21	0.2	0.19	0.14	0.054	0.004	6.8e-08
	402	F	0.02	[8.8e-07,0.11]	0.19	0.19	0.19	0.18	0.15	0.079	0.014	3.9e-06
	403	T	0.012	[8.8e-07,0.11]	0.21	0.21	0.21	0.19	0.13	0.042	0.0017	1.1e-09
	404	A	0.014	[8.8e-07,0.11]	0.21	0.21	0.2	0.19	0.14	0.055	0.0041	3.2e-08
	405	T	0.012	[8.8e-07,0.11]	0.21	0.21	0.21	0.19	0.13	0.045	0.0022	2.7e-09
	406	K	0.014	[8.8e-07,0.11]	0.21	0.21	0.2	0.19	0.14	0.054	0.0041	6.9e-08
	407	K	0.014	[8.8e-07,0.11]	0.21	0.21	0.2	0.19	0.14	0.054	0.0042	7.8e-08
	408	D	0.1	[0.0083,0.33]	1.2e-05	0.0012	0.017	0.1	0.31	0.44	0.13	1.6e-05
	409	M	0.012	[8.8e-07,0.11]	0.21	0.21	0.21	0.19	0.13	0.042	0.0017	9.5e-10
	410	S	0.15	[0.034,0.33]	1.7e-10	1.8e-06	0.00037	0.014	0.16	0.58	0.24	5.7e-06
	411	P	0.018	[8.8e-07,0.11]	0.2	0.2	0.2	0.18	0.14	0.072	0.01	1.2e-06
	412	Q	0.013	[8.8e-07,0.11]	0.21	0.21	0.21	0.19	0.13	0.047	0.0026	5.3e-09
	413	K	0.097	[0.0083,0.33]	1.3e-05	0.0013	0.018	0.11	0.33	0.44	0.11	1.1e-05
	414	F	0.02	[8.8e-07,0.11]	0.19	0.19	0.19	0.18	0.15	0.079	0.013	3.9e-06
	415	W	0.039	[8.8e-07,0.33]	0.17	0.17	0.17	0.17	0.15	0.11	0.052	0.0012
	416	G	0.019	[8.8e-07,0.11]	0.2	0.2	0.19	0.18	0.15	0.073	0.011	1.6e-06
	417	L	0.021	[8.8e-07,0.11]	0.19	0.19	0.19	0.18	0.15	0.08	0.014	5.9e-06
	418	T	0.0096	[8.8e-07,0.11]	0.22	0.22	0.22	0.19	0.12	0.03	0.00063	2.4e-11
	419	R	0.019	[8.8e-07,0.11]	0.2	0.2	0.19	0.18	0.15	0.075	0.012	2.6e-06
	420	S	0.011	[8.8e-07,0.11]	0.22	0.22	0.21	0.19	0.13	0.038	0.0013	3e-10
	421	A	0.011	[8.8e-07,0.11]	0.22	0.22	0.21	0.19	0.13	0.037	0.0012	3.3e-10
	422	L	0.022	[8.8e-07,0.11]	0.19	0.19	0.19	0.18	0.15	0.085	0.018	1.6e-05
	423	L	0.021	[8.8e-07,0.11]	0.19	0.19	0.19	0.18	0.15	0.081	0.015	8.1e-06
	424	P	0.023	[8.8e-07,0.11]	0.19	0.19	0.19	0.18	0.15	0.088	0.02	2e-05
	425	T	0.081	[0.0083,0.33]	1.5e-05	0.0016	0.022	0.13	0.37	0.42	0.062	3.8e-07
	426	I	0.013	[8.8e-07,0.11]	0.21	0.21	0.21	0.19	0.13	0.047	0.0027	1.3e-08
	427	P	0.018	[8.8e-07,0.11]	0.2	0.2	0.2	0.18	0.14	0.07	0.0091	8e-07
	428	D	0.2	[0.034,0.33]	9.2e-11	9.9e-07	0.0002	0.0076	0.099	0.47	0.42	0.00023
	429	T	0.066	[0.0013,0.33]	1.9e-05	0.002	0.028	0.16	0.42	0.37	0.028	1e-08
	430	E	0.11	[0.0083,0.33]	1.1e-05	0.0012	0.016	0.097	0.31	0.44	0.14	1.9e-05
	431	D	0.014	[8.8e-07,0.11]	0.21	0.21	0.2	0.19	0.14	0.056	0.0044	5.7e-08
	432	E	0.34	[0.11,0.33]	8.6e-22	1e-13	4.3e-09	6.5e-06	0.0015	0.084	0.89	0.023
	433	I	0.43	[0.33,1]	6.4e-38	8.4e-24	1e-15	4e-10	5.8e-06	0.0079	0.89	0.099
	434	S	0.062	[0.0013,0.11]	2.1e-05	0.0021	0.03	0.17	0.43	0.35	0.02	1.7e-09
	435	P	0.12	[0.0083,0.33]	1e-05	0.001	0.015	0.088	0.29	0.44	0.17	5.2e-05
	436	D	0.11	[0.0083,0.33]	1.1e-05	0.0011	0.016	0.095	0.3	0.44	0.14	2.5e-05
	437	K	0.1	[0.0083,0.33]	1.1e-05	0.0012	0.017	0.098	0.31	0.45	0.13	1.1e-05
	438	V	0.15	[0.034,0.33]	1.7e-10	1.8e-06	0.00037	0.013	0.16	0.58	0.24	7.6e-06
	439	I	0.14	[0.034,0.33]	1.9e-10	2.1e-06	0.00042	0.015	0.18	0.59	0.21	3.7e-06
	440	L	0.021	[8.8e-07,0.11]	0.19	0.19	0.19	0.18	0.15	0.082	0.016	7.4e-06
	441	C	0.17	[0.0083,0.33]	6.2e-06	0.00064	0.0091	0.056	0.2	0.41	0.33	0.003
	442	L	0.14	[0.0083,0.33]	8.2e-06	0.00085	0.012	0.073	0.25	0.43	0.23	0.00041

## Sheet: table4
Supplementary table 4. Parameters inferred using FEL.
Positive selection of 366 was detected by FEL implemented in Datamonkey. FEL uses maximum likelihood method to infer parameters followed by LRT, testing α=β versus α≠β.
Site	alpha	beta	alpha=beta	LRT	p-value	beta/alpha		Site	alpha	beta	alpha=beta	LRT	p-value	beta/alpha		Site	alpha	beta	alpha=beta	LRT	p-value	beta/alpha		Site	alpha	beta	alpha=beta	LRT	p-value	beta/alpha
1	9315.29	0.369	0.441	5.36	0.021	3.96123e-05		112	1.499	0.621	0.782	1.495	0.221	0.414276		223	0	0	0	0	1	0		334	0.647	0	0.144	5.92	0.015	0
2	0.747	0.802	0.783	0.012	0.912	1.07363		113	0.747	0.145	0.411	2.639	0.104	0.19411		224	0	0	0	0	1	0		335	0.412	0.092	0.15	1.008	0.315	0.223301
3	0.69	0.702	0.698	0.001	0.98	1.01739		114	0.887	0.088	0.27	4.717	0.03	0.0992108		225	0	0.093	0.069	0.596	0.44	0		336	0.668	0	0.141	6.095	0.014	0
4	1.614	0.668	0.873	1.482	0.223	0.413879		115	0.468	0.225	0.287	0.361	0.548	0.480769		226	0.694	0	0.144	6.127	0.013	0		337	0	0	0	0	1	0
5	1.891	0.743	1.027	2.53	0.112	0.392914		116	1.805	0.305	0.598	4.813	0.028	0.168975		227	0.283	0	0.079	2.55	0.11	0		338	0.296	0	0.06	3.185	0.074	0
6	8.604	1.049	1.729	10.199	0.001	0.12192		117	1.337	0.071	0.293	8.916	0.003	0.053104		228	0.265	0	0.069	2.673	0.102	0		339	0.903	0	0.114	8.086	0.004	0
7	1.812	2.752	2.5	0.453	0.501	1.51876		118	1.732	0.162	0.548	10.129	0.001	0.0935335		229	0	0	0	0	1	0		340	1.581	0	0.642	13.832	0	0
8	2.26	2.04	2.101	0.035	0.852	0.902655		119	0.615	0	0.21	8.531	0.003	0		230	1.101	0	0.243	12.085	0.001	0		341	1.109	0	0.373	14.732	0	0
9	2.271	0.84	1.094	1.895	0.169	0.369881		120	2.557	0	0.37	18.107	0	0		231	0.604	0	0.134	5.92	0.015	0		342	1.23	0	0.542	10.921	0.001	0
10	2.48	0.951	1.319	3.256	0.071	0.383468		121	1.175	0	0.295	13.386	0	0		232	0	0	0	0	1	0		343	1.286	0.071	0.243	7.238	0.007	0.05521
11	0.501	0.587	0.558	0.039	0.843	1.17166		122	2.355	0	0.589	21.446	0	0		233	2.613	0	0.322	20.359	0	0		344	0.917	0	0.253	12.494	0	0
12	0.491	1.334	1.152	1.045	0.307	2.7169		123	1.421	0	0.409	14.761	0	0		234	0.395	0	0.06	3.736	0.053	0		345	2.277	0	0.48	25.948	0	0
13	0.707	1.126	1.034	0.343	0.558	1.59264		124	2.731	0	0.558	26.563	0	0		235	0.205	0	0.054	2.667	0.102	0		346	0	0	0	0	1	0
14	9276.92	0.365	0.606	18.101	0	3.9345e-05		125	0	0.117	0.084	0.668	0.414	0		236	0.393	0.086	0.14	1.044	0.307	0.21883		347	0.871	0	0.217	10.808	0.001	0
15	1.36	0.519	0.773	2.661	0.103	0.381618		126	1.379	0.066	0.231	7.883	0.005	0.0478608		237	0.9	0	0.425	10.14	0.001	0		348	2.111	0	0.461	23.77	0	0
16	1.746	0.592	0.786	1.887	0.17	0.339061		127	1.636	0	0.272	13.765	0	0		238	0.657	0	0.174	7.829	0.005	0		349	2.611	0	0.439	16.226	0	0
17	0.185	0.624	0.532	0.363	0.547	3.37297		128	2.248	1.289	1.49	0.917	0.338	0.573399		239	1.531	0	0.452	14.059	0	0		350	0.151	0	0.056	1.971	0.16	0
18	0.337	0.449	0.389	0.104	0.747	1.33234		129	0.909	0	0.216	8.379	0.004	0		240	0	0	0	0	1	0		351	2.255	0	0.35	17.659	0	0
19	1.528	0.562	0.832	2.46	0.117	0.367801		130	1.044	0	0.211	9.32	0.002	0		241	0.705	0	0.16	8.784	0.003	0		352	0.625	0	0.155	8.259	0.004	0
20	2.783	0.657	1.288	7.372	0.007	0.236076		131	0.456	0	0.107	5.829	0.016	0		242	0.291	0.282	0.285	0.001	0.973	0.969072		353	5.127	0	0.487	31.365	0	0
21	2.391	0.632	1.263	5.521	0.019	0.264325		132	0.352	0	0.071	3.159	0.075	0		243	0	0	0	0	1	0		354	1.356	0	0.333	16.041	0	0
22	1.799	0.514	0.779	3.821	0.051	0.285714		133	0.85	0	0.215	10.664	0.001	0		244	1.338	0	0.637	15.417	0	0		355	3.385	0	0.604	21.33	0	0
23	1.241	0.085	0.361	7.698	0.006	0.0684932		134	2.541	0.093	0.516	13.701	0	0.0365998		245	0.397	0	0.085	3.043	0.081	0		356	0.329	0	0.116	4.147	0.042	0
24	0.769	0.338	0.431	0.702	0.402	0.439532		135	3.366	0	0.414	22.814	0	0		246	0.456	0	0.164	6.045	0.014	0		357	3.279	0	0.377	23.672	0	0
25	1.854	0.92	1.056	0.781	0.377	0.496224		136	1.091	0	0.278	13.303	0	0		247	0.512	0	0.232	4.663	0.031	0		358	0	0	0	0	1	0
26	0.653	0.093	0.215	2.458	0.117	0.14242		137	3.181	0	0.631	29.995	0	0		248	0	0	0	0	1	0		359	1.385	0.08	0.409	10.56	0.001	0.0577617
27	1.176	0	0.231	9.393	0.002	0		138	1.973	0	0.426	20.158	0	0		249	3.265	0	0.392	22.888	0	0		360	1.468	0	0.546	16.502	0	0
28	0	0.196	0.16	0.811	0.368	0		139	1.608	0	0.384	19.134	0	0		250	1.348	0	0.285	15.021	0	0		361	1.316	0	0.389	16.471	0	0
29	0	0.627	0.523	1.772	0.183	0		140	0.562	0	0.128	5.827	0.016	0		251	0.325	0	0.07	3.03	0.082	0		362	0.151	0	0.056	1.977	0.16	0
30	0	0.785	0.636	1.77	0.183	0		141	3.702	0	0.472	25.106	0	0		252	1.092	0	0.331	13.984	0	0		363	3.032	0	0.439	17.052	0	0
31	0	0.327	0.32	0.226	0.635	0		142	1.327	0	0.259	9.379	0.002	0		253	0	0	0	0	1	0		364	1.825	0	0.35	15.559	0	0
32	1.095	0.41	0.542	1.168	0.28	0.374429		143	0.771	0	0.247	11.187	0.001	0		254	0	0	0	0	1	0		365	1.714	0	0.43	20.927	0	0
33	2.633	0.309	0.854	10.325	0.001	0.117357		144	0.343	0	0.082	2.825	0.093	0		255	1.508	0.166	0.357	5.324	0.021	0.11008		366	0.193	0.829	0.634	2.753	0.097	4.29534
34	1.226	0.201	0.401	3.651	0.056	0.163948		145	0.789	0	0.283	10.026	0.002	0		256	0.235	0	0.058	2.776	0.096	0		367	0.881	0	0.18	9.346	0.002	0
35	0.627	0.406	0.452	0.239	0.625	0.647528		146	1.624	0	0.29	13.18	0	0		257	0.398	0.085	0.178	1.699	0.192	0.213568		368	0.998	0	0.441	9.682	0.002	0
36	0.941	0	0.233	8.153	0.004	0		147	1.907	0	0.35	16.07	0	0		258	0.271	0	0.065	2.832	0.092	0		369	2.114	0.087	0.415	10.698	0.001	0.0411542
37	1.925	0.086	0.363	9.847	0.002	0.0446753		148	1.206	0	0.283	11.126	0.001	0		259	0.642	0.282	0.364	0.709	0.4	0.439252		370	0.202	0	0.108	2.485	0.115	0
38	1.231	0.331	0.49	3.234	0.072	0.268887		149	2.084	0.077	0.385	12.633	0	0.0369482		260	0.551	0	0.14	5.405	0.02	0		371	3.537	0.08	0.495	17.654	0	0.022618
39	0	0.504	0.388	2.59	0.108	0		150	2.978	0	0.355	19.795	0	0		261	0.76	0	0.362	8.547	0.003	0		372	0.574	0	0.189	8.798	0.003	0
40	0.732	0.377	0.449	0.501	0.479	0.515027		151	1.215	0	0.286	13.867	0	0		262	1.482	0.209	0.487	7.874	0.005	0.141026		373	0.377	0	0.143	5.744	0.017	0
41	0.466	0.228	0.307	0.739	0.39	0.48927		152	1.129	0.173	0.397	4.806	0.028	0.153233		263	1.094	0	0.215	9.414	0.002	0		374	0.659	0.142	0.268	2.777	0.096	0.215478
42	1.549	0.586	0.796	2.007	0.157	0.378309		153	0.917	0	0.199	8.962	0.003	0		264	0	0	0	0	1	0		375	0.741	0	0.2	8.248	0.004	0
43	1.769	0.102	0.389	5.242	0.022	0.0576597		154	1.335	0.284	0.496	2.616	0.106	0.212734		265	1.527	0	0.201	11.679	0.001	0		376	1.786	0	0.42	19.303	0	0
44	0.722	0.147	0.279	2.821	0.093	0.203601		155	0.475	0	0.171	6.059	0.014	0		266	0	0.091	0.071	0.502	0.479	0		377	0.8	0.459	0.545	0.5	0.48	0.57375
45	4.268	0.25	0.783	18.014	0	0.0585754		156	0.355	0	0.074	3.097	0.078	0		267	0.396	0	0.07	3.414	0.065	0		378	0	0	0	0	1	0
46	0.421	0.878	0.715	0.953	0.329	2.08551		157	0	0	0	0	1	0		268	1.162	0	0.495	13.153	0	0		379	0	0	0	0	1	0
47	2.778	0.083	0.422	13.509	0	0.0298776		158	0.368	0	0.074	3.176	0.075	0		269	0.327	0.097	0.149	0.684	0.408	0.296636		380	0	0	0	0	1	0
48	1.708	0.184	0.449	6.169	0.013	0.107728		159	0.94	0	0.223	11.35	0.001	0		270	0.421	0.336	0.35	0.035	0.851	0.7981		381	0.391	0	0.069	3.433	0.064	0
49	1.253	0.18	0.358	3.68	0.055	0.143655		160	2.574	0.378	0.858	9.027	0.003	0.146853		271	3.259	0.323	0.66	9.862	0.002	0.0991102		382	0.711	0	0.16	8.819	0.003	0
50	1.167	0.153	0.348	4.996	0.025	0.131105		161	0.652	0	0.167	7.942	0.005	0		272	0.454	0	0.119	5.29	0.021	0		383	0	0	0	0	1	0
51	0.435	0.168	0.262	1.019	0.313	0.386207		162	1.453	0	0.348	16.597	0	0		273	0.214	0	0.06	2.534	0.111	0		384	0.911	0.101	0.247	3.234	0.072	0.110867
52	4.263	0.066	0.52	26.128	0	0.0154821		163	1.529	0	0.314	12.746	0	0		274	0.218	0	0.052	2.839	0.092	0		385	0.813	0	0.251	11.521	0.001	0
53	0.281	0.168	0.228	0.178	0.673	0.597865		164	0.868	0	0.21	11.076	0.001	0		275	1.027	0.314	0.522	2.255	0.133	0.305745		386	0	0	0	0	1	0
54	1.03	0	0.256	13.475	0	0		165	0	0	0	0	1	0		276	1.339	0	0.217	10.488	0.001	0		387	1.815	0	0.458	20.54	0	0
55	3.002	0.084	0.747	23.199	0	0.0279813		166	1.517	0	0.292	12.629	0	0		277	0.415	0	0.103	5.505	0.019	0		388	0.503	0.378	0.411	0.101	0.75	0.751491
56	1.606	0.11	0.541	9.112	0.003	0.0684932		167	0.288	0	0.11	3.817	0.051	0		278	1.224	0	0.14	8.724	0.003	0		389	0.134	0	0.047	2.083	0.149	0
57	1.803	0.15	0.382	8.062	0.005	0.0831947		168	0.323	0	0.117	4.002	0.045	0		279	1.834	0.156	0.399	7.8	0.005	0.08506		390	0.849	0	0.211	8.16	0.004	0
58	1.575	0.254	0.594	6.957	0.008	0.16127		169	0.897	0	0.197	8.889	0.003	0		280	0.426	0	0.07	3.562	0.059	0		391	4.491	0	0.408	28.041	0	0
59	3.95	0.231	0.949	15.42	0	0.058481		170	1.171	0.202	0.562	5.576	0.018	0.172502		281	0	0	0	0	1	0		392	0.707	0.443	0.514	0.367	0.545	0.626591
60	0.318	0.242	0.282	0.09	0.765	0.761006		171	2.272	0	0.522	24.744	0	0		282	0.282	0	0.078	2.545	0.111	0		393	0.798	0.175	0.366	3.212	0.073	0.219298
61	1.526	0	0.418	20.23	0	0		172	0.662	0	0.174	7.843	0.005	0		283	0.223	0	0.059	2.651	0.103	0		394	0.779	0	0.119	7.387	0.007	0
62	0.951	0.402	0.564	1.713	0.191	0.422713		173	0.853	0	0.211	8.173	0.004	0		284	0.207	0	0.062	2.388	0.122	0		395	1.365	0.077	0.398	10.753	0.001	0.0564103
63	1.239	0.164	0.329	3.934	0.047	0.132365		174	1.015	0	0.35	10.282	0.001	0		285	0.216	0	0.054	2.745	0.098	0		396	0.582	0	0.099	7.015	0.008	0
64	9312.14	0.062	0.122	5.667	0.017	6.65798e-06		175	1.181	0	0.189	10.628	0.001	0		286	0.762	0	0.172	9.011	0.003	0		397	3.956	0	0.384	24.772	0	0
65	0.833	0.228	0.349	1.524	0.217	0.273709		176	0.203	0	0.056	2.574	0.109	0		287	0	0	0	0	1	0		398	0.926	0.18	0.348	3.08	0.079	0.194384
66	2.222	0.186	0.571	9.525	0.002	0.0837084		177	0.604	0	0.177	7.298	0.007	0		288	0.888	0	0.242	10.185	0.001	0		399	0.199	0	0.055	2.552	0.11	0
67	1.503	0.169	0.402	5.884	0.015	0.112442		178	0	0	0	0	1	0		289	0.636	0	0.156	8.342	0.004	0		400	0	0	0	0	1	0
68	3.84	0.15	0.567	16.814	0	0.0390625		179	0.807	0	0.163	6.475	0.011	0		290	0.61	0	0.136	5.909	0.015	0		401	0.679	0	0.146	6.003	0.014	0
69	0.927	0.146	0.397	5.955	0.015	0.157497		180	1.746	0	0.392	19.942	0	0		291	1.757	0	0.261	14.682	0	0		402	1.403	0	0.208	10.917	0.001	0
70	2.4	0.073	0.608	19.295	0	0.0304167		181	0.693	0.092	0.218	2.789	0.095	0.132756		292	0.765	0	0.126	7.071	0.008	0		403	1.467	0	0.355	16.212	0	0
71	1.712	0.101	0.494	10.125	0.001	0.0589953		182	0.675	0	0.233	8.352	0.004	0		293	0.624	0.454	0.505	0.174	0.677	0.727564		404	0.274	0	0.095	4.208	0.04	0
72	0.818	0	0.376	8.997	0.003	0		183	2.713	0.1	0.572	13.751	0	0.0368596		294	1.031	0	0.449	9.536	0.002	0		405	0.273	0	0.1	3.981	0.046	0
73	3.882	0.22	0.626	15.87	0	0.0566718		184	0.526	0	0.13	5.532	0.019	0		295	1.169	0	0.295	13.251	0	0		406	0.719	0	0.148	6.197	0.013	0
74	2.749	0.156	0.487	12.492	0	0.0567479		185	0.727	0	0.246	6.708	0.01	0		296	1.565	0	0.297	13.601	0	0		407	1.651	0	0.301	12.934	0	0
75	8.405	0.227	0.906	29.065	0	0.0270077		186	2.421	0.069	0.579	21.846	0	0.0285006		297	0.852	0	0.212	8.169	0.004	0		408	1.538	0.072	0.306	9.772	0.002	0.046814
76	0.277	0.07	0.112	0.864	0.353	0.252708		187	1.151	0	0.215	10.346	0.001	0		298	0.409	0	0.157	5.711	0.017	0		409	0	0	0	0	1	0
77	0.277	0.06	0.099	1.058	0.304	0.216606		188	0.796	0.073	0.185	3.929	0.047	0.0917085		299	0.618	0	0.184	7.128	0.008	0		410	0.396	0.249	0.305	0.204	0.652	0.628788
78	2.288	0	0.32	18.555	0	0		189	0.472	0	0.171	6.025	0.014	0		300	0.333	0	0.073	3.01	0.083	0		411	0.473	0	0.107	5.909	0.015	0
79	0.936	0.202	0.382	2.772	0.096	0.215812		190	0.848	0	0.379	7.909	0.005	0		301	1.485	0	0.335	14.431	0	0		412	1.69	0	0.333	12.984	0	0
80	0.735	0.2	0.389	2.36	0.124	0.272109		191	1.399	0	0.315	17.055	0	0		302	1.65	0	0.417	21.079	0	0		413	1.046	0.096	0.301	4.955	0.026	0.0917782
81	1.494	0	0.355	13.883	0	0		192	1.006	0.103	0.408	6.003	0.014	0.102386		303	0.851	0	0.112	7.953	0.005	0		414	2.755	0	0.351	18.755	0	0
82	2.579	0	0.521	26.326	0	0		193	0.151	0.08	0.105	0.197	0.657	0.529801		304	1.353	0	0.326	16.229	0	0		415	0	0	0	0	1	0
83	1.506	0	0.467	15.745	0	0		194	0	0	0	0	1	0		305	0.584	0.086	0.239	3.253	0.071	0.14726		416	1.296	0	0.318	16.464	0	0
84	0.929	0	0.439	10.177	0.001	0		195	0.399	0.344	0.361	0.029	0.866	0.862155		306	6.835	0	0.772	33.055	0	0		417	0.811	0	0.352	8.094	0.004	0
85	2.695	0	0.572	28.209	0	0		196	0.578	0	0.158	7.637	0.006	0		307	0.843	0	0.288	10.517	0.001	0		418	1.872	0	0.427	19.887	0	0
86	0.977	0.103	0.312	4.429	0.035	0.105425		197	0.845	0.09	0.314	5.205	0.023	0.106509		308	0.685	0	0.187	7.15	0.007	0		419	1.502	0	0.466	17.582	0	0
87	0.168	0	0.062	1.996	0.158	0		198	0.913	0	0.214	8.43	0.004	0		309	0.139	0	0.045	2.244	0.134	0		420	0.914	0	0.238	10.53	0.001	0
88	1.045	0.56	0.622	0.478	0.489	0.535885		199	1.237	0	0.513	11.473	0.001	0		310	0.426	0	0.06	3.868	0.049	0		421	0.443	0	0.109	5.539	0.019	0
89	0	0.207	0.199	0.231	0.631	0		200	1.147	0	0.212	9.737	0.002	0		311	3.648	0	0.529	24.749	0	0		422	0.436	0	0.221	5.34	0.021	0
90	0.98	0.654	0.745	0.296	0.586	0.667347		201	0.891	0	0.298	10.745	0.001	0		312	0.961	0	0.445	10.248	0.001	0		423	0.732	0	0.33	7.716	0.005	0
91	0.661	0	0.315	7.225	0.007	0		202	0.432	0	0.16	5.925	0.015	0		313	1.759	0	0.295	17.241	0	0		424	0.415	0	0.138	6.55	0.01	0
92	1.192	0	0.285	11.131	0.001	0		203	0.379	0.337	0.344	0.011	0.918	0.889182		314	1.695	0	0.392	16.82	0	0		425	2.226	0.081	0.604	18.082	0	0.0363881
93	1.448	0	0.34	16.646	0	0		204	1.051	0.187	0.398	3.387	0.066	0.177926		315	0	0	0	0	1	0		426	1.135	0	0.309	12.712	0	0
94	0.541	0	0.163	7.133	0.008	0		205	0.764	0.139	0.272	3.351	0.067	0.181937		316	2.829	0	0.425	21.631	0	0		427	0.68	0	0.158	8.597	0.003	0
95	0.293	0	0.076	2.676	0.102	0		206	0.462	0.282	0.334	0.269	0.604	0.61039		317	1.126	0	0.219	9.442	0.002	0		428	0.759	0.151	0.252	2.297	0.13	0.198946
96	3.133	0	0.719	30.016	0	0		207	0.979	0.51	0.575	0.433	0.51	0.52094		318	1.894	0	0.242	15.716	0	0		429	1.858	0.08	0.538	15.423	0	0.0430571
97	2.018	0	0.833	14.899	0	0		208	1.634	0.173	0.427	6.513	0.011	0.105875		319	1.225	0	0.341	14.803	0	0		430	0.333	0.092	0.144	0.76	0.383	0.276276
98	2.482	0	0.488	25.377	0	0		209	1.284	0	0.273	15.264	0	0		320	0.517	0	0.167	6.695	0.01	0		431	2.597	0	0.343	19.952	0	0
99	1.093	0	0.402	11.58	0.001	0		210	0.184	0.317	0.268	0.233	0.629	1.72283		321	0.586	0.088	0.241	3.206	0.073	0.150171		432	1.124	0.452	0.581	1.256	0.262	0.402135
100	0.704	0.103	0.243	2.626	0.105	0.146307		211	1.435	0.296	0.539	3.806	0.051	0.206272		322	0	0	0	0	1	0		433	0.923	0.75	0.788	0.044	0.833	0.812568
101	0.792	0	0.251	9.014	0.003	0		212	0.617	0	0.154	8.191	0.004	0		323	0	0	0	0	1	0		434	1.917	0.062	0.318	13.706	0	0.0323422
102	1.021	0.353	0.49	1.676	0.195	0.345739		213	0.789	0.363	0.519	1.298	0.255	0.460076		324	0.317	0	0.072	2.936	0.087	0		435	2.425	0.072	0.486	18.409	0	0.0296907
103	1.959	0.361	0.681	7.448	0.006	0.184278		214	1.008	0	0.317	11.161	0.001	0		325	1.84	0	0.326	13.107	0	0		436	0.906	0.072	0.232	5.66	0.017	0.0794702
104	2.322	0	0.441	25.223	0	0		215	0.471	0.548	0.536	0.02	0.889	1.16348		326	0.922	0	0.122	7.902	0.005	0		437	0.345	0.182	0.216	0.243	0.622	0.527536
105	3.132	0.099	0.613	15.655	0	0.0316092		216	0.33	0	0.069	3.088	0.079	0		327	0.685	0	0.157	5.738	0.017	0		438	1.137	0.272	0.506	3.632	0.057	0.239226
106	0.645	0.092	0.214	2.617	0.106	0.142636		217	0	0.07	0.056	0.452	0.501	0		328	0.33	0	0.071	3.052	0.081	0		439	1.127	0.178	0.36	3.876	0.049	0.157941
107	0.139	0.089	0.109	0.095	0.758	0.640288		218	1.484	0.274	0.556	5.118	0.024	0.184636		329	0.24	0.083	0.124	0.545	0.46	0.345833		440	1	0	0.299	12.008	0.001	0
108	1.98	0.128	0.383	11.185	0.001	0.0646465		219	0.731	0.462	0.514	0.265	0.607	0.632011		330	0	0.091	0.071	0.509	0.476	0		441	0.611	0.068	0.167	3.313	0.069	0.111293
109	0	0.124	0.121	0.083	0.773	0		220	0.696	0	0.226	6.496	0.011	0		331	1.475	0	0.205	11.663	0.001	0		442	0.835	0.122	0.418	4.087	0.043	0.146108
110	0.477	0.089	0.229	2.475	0.116	0.186583		221	0.847	0.836	0.839	0	0.99	0.987013		332	1.82	0	0.412	18.974	0	0
111	0.712	0	0.249	10.23	0.001	0		222	1.197	0.407	0.604	1.799	0.18	0.340017		333	0.418	0	0.152	6.031	0.014	0

## Sheet: table5
Supplementary table 5. Parameters inferred using SLAC.
Positive selection of 366 was detected by SLAC implemented in Datamonkey. SLAC uses method based on counting to infer dN and dS.
Site	dS	dN	dN/dS	P [dN/dS > 1]		Site	dS	dN	dN/dS	P [dN/dS > 1]		Site	dS	dN	dN/dS	P [dN/dS > 1]		Site	dS	dN	dN/dS	P [dN/dS > 1]
1	12.2467	1.65479	0.135121	0.965491		112	5.48035	3.08354	0.562654	0.895854		223	null	0	0	1		334	2.96035	0	0	1
2	3.61116	3.56928	0.988405	0.638908		113	2.92348	0.727249	0.248761	0.969136		224	null	0	0	1		335	1.34767	0.442873	0.32862	0.938823
3	3.44776	3.21354	0.932068	0.671594		114	3.55084	0.464009	0.130676	0.99371		225	0	0.580584	0	0.720506		336	2.95382	0	0	1
4	5.24245	2.31518	0.441622	0.94548		115	2.19467	1.44496	0.658393	0.804853		226	2.96257	0	0	1		337	0	0	0	1
5	5.99157	3.99791	0.667256	0.845642		116	6.3282	1.65309	0.261226	0.984759		227	1.58027	0	0	1		338	1.5535	0	0	1
6	11.0138	4.51984	0.410379	0.982639		117	6.11737	0.426235	0.0696762	0.999508		228	1.49414	0	0	1		339	2.75743	0	0	1
7	7.22565	8.82385	1.22119	0.408646		118	7.23321	1.02038	0.141069	0.999094		229	0	0	0	1		340	5.57161	0	0	1
8	7.85206	6.94537	0.884528	0.69552		119	4	0	0	1		230	4.45897	0	0	1		341	7	0	0	1
9	6.14991	3.68739	0.599583	0.876401		120	6.65919	0	0	1		231	2.98602	0	0	1		342	4.85121	0	0	1
10	6.92993	4.66264	0.672826	0.85459		121	4.59483	0	0	1		232	0	0	0	1		343	4.14266	0.463818	0.111961	0.996003
11	2.34215	2.78525	1.18918	0.558491		122	7.35172	0	0	1		233	7.09403	0	0	1		344	5	0	0	1
12	2.54556	4.94604	1.943	0.294066		123	5.14026	0	0	1		234	1.36542	0	0	1		345	9	0	0	1
13	2.9445	4.05082	1.37573	0.486932		124	8.27069	0	0	1		235	1	0	0	1		346	null	0	0	1
14	19.94	1.98371	0.099484	0.993265		125	0	0.456383	0	0.763626		236	1.36532	0.441	0.323001	0.940394		347	4	0	0	1
15	6.28095	2.67814	0.42639	0.966042		126	4.12787	0.439902	0.106569	0.996556		237	4.54681	0	0	1		348	8	0	0	1
16	4.98281	2.35134	0.471891	0.921747		127	5.83085	0	0	1		238	3	0	0	1		349	7.21939	0	0	1
17	1.69241	2.5227	1.49059	0.532305		128	8.57895	6.02052	0.701778	0.8354		239	6	0	0	1		350	1	0	0	1
18	1.5622	1.95541	1.2517	0.550239		129	4.47238	0	0	1		240	null	0	0	1		351	7.07707	0	0	1
19	6.01822	2.96654	0.492926	0.934114		130	4.4396	0	0	1		241	3	0	0	1		352	3	0	0	1
20	9.2984	2.77463	0.298399	0.996671		131	2.24279	0	0	1		242	2.0813	1.97302	0.947975	0.703407		353	11.6913	0	0	1
21	7.84908	2.84279	0.362181	0.986891		132	1.47726	0	0	1		243	null	0	0	1		354	6	0	0	1
22	5.43718	2.68561	0.493935	0.936225		133	4	0	0	1		244	7.01869	0	0	1		355	10.3074	0	0	1
23	4.12669	0.686487	0.166353	0.990455		134	8.88299	0.569723	0.0641364	0.999872		245	1.36787	0	0	1		356	2	0	0	1
24	2.91743	1.59648	0.547224	0.871311		135	8.60863	0	0	1		246	3	0	0	1		357	8.53763	0	0	1
25	4.10749	3.57466	0.870278	0.71626		136	5	0	0	1		247	2.12231	0	0	1		358	0	0	0	1
26	2.69599	0.416522	0.154497	0.986847		137	10	0	0	1		248	0	0	0	1		359	6	0.5	0.0833333	0.999543
27	4.06733	0	0	1		138	7	0	0	1		249	8.57623	0	0	1		360	6.68328	0	0	1
28	0	0.836225	0	0.580551		139	7	0	0	1		250	5	0	0	1		361	7	0	0	1
29	0.444356	2.83736	6.38534	0.250874		140	2.98525	0	0	1		251	1.47617	0	0	1		362	1	0	0	1
30	2.13418	2.87554	1.34737	0.554995		141	12.9983	0	0	1		252	6	0	0	1		363	7.54592	0	0	1
31	0	1.72958	0	0.864633		142	4.3118	0	0	1		253	0	0	0	1		364	7.45109	0	0	1
32	3.6175	2.0723	0.572853	0.855553		143	5	0	0	1		254	null	0	0	1		365	8	0	0	1
33	6.89362	1.6142	0.234158	0.994819		144	1.46158	0	0	1		255	4.23822	0.877279	0.206992	0.987231		366	1.18276	4.82076	4.07584	0.127595
34	4.07109	0.84273	0.207003	0.987229		145	4.18206	0	0	1		256	1.11417	0	0	1		367	4.79516	0	0	1
35	2.85657	1.95145	0.683146	0.825938		146	5.91478	0	0	1		257	2.43487	0.45901	0.188515	0.979474		368	4.17834	0.666947	0.15962	0.993295
36	4.11795	0	0	1		147	7.42624	0	0	1		258	1.49427	0	0	1		369	6.50612	0.65003	0.0999106	0.998344
37	5.10279	0.403245	0.0790242	0.999201		148	5.97496	0	0	1		259	2.86444	1.37579	0.480298	0.904197		370	1.23902	0	0	1
38	5.87993	2.15543	0.366574	0.967		149	7.37342	0.435669	0.0590863	0.999859		260	2.98584	0	0	1		371	11.0426	0.407058	0.0368625	0.999994
39	0	2.30518	0	0.255522		150	7.03686	0	0	1		261	3.71893	0	0	1		372	4	0	0	1
40	2.95388	1.84979	0.626226	0.848407		151	5	0	0	1		262	6.08644	1.4924	0.245201	0.992357		373	2.49573	0	0	1
41	3	1.5	0.5	0.899863		152	4.92239	0.914333	0.18575	0.993226		263	4.43117	0	0	1		374	3	1	0.333333	0.954733
42	5.46721	2.77268	0.507148	0.918715		153	4.46723	0	0	1		264	null	0	0	1		375	4	0	0	1
43	3.63429	1.13287	0.311716	0.948087		154	5.47778	1.48239	0.270619	0.976212		265	4.18485	0	0	1		376	7	0	0	1
44	2.85319	1.08222	0.379302	0.928462		155	3	0	0	1		266	0	0.458753	0	0.762857		377	4.0935	2.37736	0.580764	0.874215
45	12.2428	1.28847	0.105243	0.999959		156	1.47627	0	0	1		267	1.3902	0	0	1		378	0	0	0	1
46	2.78522	3.93529	1.41292	0.458973		157	0	0	0	1		268	5.33782	0	0	1		379	0	0	0	1
47	11.3389	0.576228	0.0508186	0.999889		158	1.47814	0	0	1		269	1.47408	0.450617	0.305694	0.945186		380	null	0	0	1
48	5.29779	0.985934	0.186103	0.989556		159	4	0	0	1		270	1.37486	1.76717	1.28534	0.647175		381	1.36691	0	0	1
49	3.57978	1.03984	0.290477	0.955466		160	8.8253	1.91066	0.216498	0.99821		271	7.03059	1.76111	0.250493	0.992191		382	3	0	0	1
50	5.42078	1.06421	0.19632	0.987738		161	3	0	0	1		272	2	0	0	1		383	0	0	0	1
51	2.85599	1.07905	0.377821	0.929025		162	6.35741	0	0	1		273	1	0	0	1		384	2.73086	0.477743	0.174943	0.982586
52	11.6267	0.434076	0.0373344	0.999998		163	7.4474	0	0	1		274	1	0	0	1		385	5	0	0	1
53	1.60918	1.04258	0.647895	0.792757		164	4.45829	0	0	1		275	4.00473	1.72792	0.431469	0.933621		386	null	0	0	1
54	5	0	0	1		165	0	0	0	1		276	4.11204	0	0	1		387	8	0	0	1
55	11	0.500683	0.0455167	0.999998		166	5.93489	0	0	1		277	2	0	0	1		388	2.21453	1.9076	0.861401	0.742378
56	6	0.593285	0.0988809	0.999007		167	2	0	0	1		278	5.44241	0	0	1		389	1	0	0	1
57	5.61488	0.87594	0.156003	0.996341		168	1.64423	0	0	1		279	5.61608	0.874237	0.155667	0.996369		390	4.47883	0	0	1
58	7.09977	1.68197	0.236905	0.993188		169	4.47004	0	0	1		280	1.365	0	0	1		391	10.5632	0	0	1
59	12.965	1.24699	0.0961813	0.999941		170	5.73304	1.12422	0.196096	0.995675		281	0	0	0	1		392	3.88406	2.31068	0.594912	0.867338
60	1.88401	1.4208	0.754138	0.771658		171	9.57264	0	0	1		282	1.60228	0	0	1		393	4.62373	0.936813	0.20261	0.990911
61	8	0	0	1		172	3	0	0	1		283	1.07247	0	0	1		394	2.76971	0	0	1
62	5	2.5	0.5	0.923436		173	4.47814	0	0	1		284	1	0	0	1		395	6	0.508291	0.0847152	0.999506
63	3.59763	1.08533	0.30168	0.951513		174	5	0	0	1		285	1	0	0	1		396	3.15842	0	0	1
64	9.67789	0.508762	0.0525695	0.982779		175	4.34641	0	0	1		286	3	0	0	1		397	8.37531	0	0	1
65	3.19528	1.29554	0.405454	0.922913		176	1	0	0	1		287	0	0	0	1		398	3.55821	0.927265	0.260599	0.975821
66	8.02771	1.14867	0.143088	0.998189		177	3.64533	0	0	1		288	4	0	0	1		399	1	0	0	1
67	5.19721	1.02189	0.196623	0.987409		178	0	0	0	1		289	3	0	0	1		400	null	0	0	1
68	9.4089	1.08507	0.115324	0.999572		179	2.96387	0	0	1		290	2.3728	0	0	1		401	2.95401	0	0	1
69	5.99182	1.00068	0.167008	0.997386		180	7	0	0	1		291	5.70241	0	0	1		402	4.18103	0	0	1
70	9.92002	0.957699	0.096542	0.999948		181	2.94909	0.450573	0.152784	0.987179		292	2.88274	0	0	1		403	6	0	0	1
71	6.01159	0.999037	0.166185	0.997442		182	4	0	0	1		293	3.02853	2.48828	0.821615	0.747751		404	2	0	0	1
72	3.98488	0	0	1		183	8.87594	0.586941	0.0661271	0.999851		294	4.17995	0	0	1		405	2	0	0	1
73	10.0978	1.30051	0.128791	0.999769		184	2.38937	0	0	1		295	5.29913	0	0	1		406	2.95569	0	0	1
74	7.20749	0.873831	0.121239	0.999113		185	2.36538	0.582859	0.246413	0.967364		296	4.77181	0	0	1		407	5.91747	0	0	1
75	17.0701	1.28419	0.0752305	0.999999		186	10	0.5	0.05	0.999994		297	4.47798	0	0	1		408	6.13158	0.426355	0.0695342	0.999512
76	1.59942	0.420868	0.263137	0.956603		187	5.95605	0	0	1		298	2.90939	0	0	1		409	null	0	0	1
77	1.59979	0.420842	0.263061	0.956623		188	2.68832	0.479904	0.178515	0.981789		299	2.72502	0	0	1		410	1.87832	1.26571	0.673855	0.817819
78	6.7699	0	0	1		189	3	0	0	1		300	1.47834	0	0	1		411	2	0	0	1
79	3.80164	1.04655	0.275288	0.972053		190	3.37508	0.689367	0.204252	0.983363		301	5.97001	0	0	1		412	5.91925	0	0	1
80	3.65048	0.922171	0.252616	0.981588		191	6	0	0	1		302	8	0	0	1		413	4.47579	0.448586	0.100225	0.997144
81	5.50345	0	0	1		192	5	0.567326	0.113465	0.997751		303	2.78505	0	0	1		414	6.93313	0	0	1
82	8.27069	0	0	1		193	1.00131	0.499674	0.499021	0.889179		304	6	0	0	1		415	null	0	0	1
83	6.43276	0	0	1		194	null	0	0	1		305	3.5279	0.465195	0.131862	0.993544		416	6	0	0	1
84	4.25859	0	0	1		195	2	2.0005	1.00025	0.680274		306	13.3459	0	0	1		417	3.54199	0	0	1
85	10.1086	0	0	1		196	3	0	0	1		307	4.16478	0	0	1		418	7	0	0	1
86	4.11577	0.532799	0.129453	0.993878		197	4.06059	0.496297	0.122223	0.996183		308	2.50574	0	0	1		419	7.05938	0	0	1
87	0.918965	0	0	1		198	4.47832	0	0	1		309	1	0	0	1		420	4	0	0	1
88	3.99441	2.53271	0.634064	0.851853		199	5.00837	0	0	1		310	1.3776	0	0	1		421	2	0	0	1
89	0	0.935185	0	0.948865		200	4.44467	0	0	1		311	10.3584	0	0	1		422	2.56611	0	0	1
90	4.97673	2.43823	0.489926	0.926229		201	5	0	0	1		312	4.48071	0	0	1		423	3.44119	0	0	1
91	3.04594	0	0	1		202	2.9261	0	0	1		313	7.79561	0	0	1		424	3	0	0	1
92	4.39899	0	0	1		203	1.42321	1.74113	1.22338	0.666086		314	7.18965	0	0	1		425	9.08558	0.498179	0.0548318	0.999984
93	5.51379	0	0	1		204	4.67364	1.15336	0.24678	0.976725		315	null	0	0	1		426	6.01719	0	0	1
94	2.7569	0	0	1		205	4.42585	0.930115	0.210155	0.986664		316	8.68829	0	0	1		427	3	0	0	1
95	1.37183	0	0	1		206	2.66921	1.74259	0.652847	0.832596		317	4.44457	0	0	1		428	3.10009	0.86359	0.27857	0.96539
96	10.1086	0	0	1		207	4.50848	2.34706	0.520587	0.898332		318	5.57294	0	0	1		429	8.01386	0.499568	0.062338	0.99995
97	5.64987	0.668952	0.118401	0.998665		208	5.34631	0.891411	0.166734	0.995355		319	6	0	0	1		430	1.47834	0.458509	0.31015	0.943959
98	7.35172	0	0	1		209	5	0	0	1		320	3	0	0	1		431	7.03349	0	0	1
99	4.03257	0	0	1		210	1	1.73519	1.73519	0.533868		321	2.76708	0.521968	0.188635	0.982943		432	4.29973	2.28788	0.532099	0.896964
100	2.71934	0.537976	0.197833	0.977215		211	5.74092	1.37208	0.239	0.988942		322	0	0	0	1		433	6.15824	3.08432	0.500844	0.910294
101	3.57959	0	0	1		212	3	0	0	1		323	0	0	0	1		434	7.68648	0.425621	0.0553727	0.999896
102	3.71299	1.62829	0.438538	0.931727		213	5.03278	1.99351	0.396104	0.958897		324	1.47763	0	0	1		435	7.20113	0.506598	0.0703497	0.999859
103	8.63158	2.03785	0.236092	0.997337		214	5	0	0	1		325	5.92554	0	0	1		436	4.71451	0.424763	0.090097	0.99795
104	8	0	0	1		215	2.7037	3.48662	1.28957	0.641011		326	2.73487	0	0	1		437	1.48141	0.896296	0.605029	0.86323
105	10.0723	0.585826	0.058162	0.999951		216	1.48111	0	0	1		327	2.95378	0	0	1		438	4.97756	1.50339	0.302033	0.979873
106	2.90748	0.459773	0.158135	0.986128		217	0	0.421121	0	0.791957		328	1.47616	0	0	1		439	4.57715	0.861527	0.188224	0.99032
107	1	0.5	0.5	0.888889		218	6.829	1.68831	0.247227	0.990256		329	1	0.5021	0.5021	0.888267		440	5.8817	0	0	1
108	7.4248	0.859631	0.115778	0.999277		219	2.76965	2.38142	0.859825	0.744035		330	0	0.458493	0	0.762998		441	3.10984	0.460804	0.148176	0.988053
109	0	0.678547	0	0.965288		220	3	0	0	1		331	7.57708	0	0	1		442	3.5106	0.687755	0.195908	0.985319
110	3	0.5	0.166667	0.987654		221	2.78627	4.16026	1.49313	0.457866		332	7	0	0	1
111	4.26409	0	0	1		222	5.18928	1.88003	0.362291	0.964619		333	3	0	0	1

## Sheet: table6
	Supplementary table 6. Parameters inferred using REL. Sequence alignment was cut to length of CULT domain to ignore the effect of false-positives at N-terminal.
	Positive selection of 366 was detected by REL implemented in Datamonkey. REL infers statistical confidence by Bayes Factor. Bayes Factor > 50 are considered statistically significant.
	Codon	E[dS]	E[dN]	dN/dS	Bayes Factor {dN>dS}
	317	1.28217	0.02401	0.0187261	0.00431217
	318	1.22348	0.0223258	0.0182478	0.0020318
	319	1.36897	0.0229009	0.0167286	0.00119689
	320	0.552511	0.0221831	0.0401496	0.00731094
	321	0.677544	0.0561858	0.0829257	0.0867156
	322	0.494627	0.0223255	0.045136	0.00818929
	323	0.516762	0.0223257	0.0432031	0.0080053
	324	0.716606	0.0240122	0.0335082	0.0178436
	325	1.38614	0.0260132	0.0187666	0.00474039
	326	0.761582	0.0223258	0.029315	0.00594021
	327	1.0527	0.0260119	0.0247097	0.0251387
	328	0.738898	0.0229905	0.0311146	0.00934744
	329	0.588287	0.0613469	0.104281	0.301557
	330	0.585043	0.0617042	0.10547	0.316458
	331	1.34093	0.0207166	0.0154494	0.000375252
	332	1.45995	0.0229011	0.0156862	4.04312e-05
	333	0.584088	0.0229003	0.0392069	0.0111765
	334	0.972913	0.0240102	0.0246787	0.0116736
	335	0.58018	0.0631877	0.108911	0.39615
	336	0.995323	0.0229914	0.0230994	0.00606262
	337	0.710213	0.0205119	0.0288813	0.00177239
	338	0.525962	0.020669	0.0392975	0.00247646
	339	0.764688	0.0224884	0.0294086	0.0065209
	340	1.44505	0.0245065	0.0169589	0.00057273
	341	1.39855	0.0221336	0.0158261	0.000500609
	342	1.37207	0.0246222	0.0179453	0.00306638
	343	1.01639	0.0590353	0.0580833	0.0991086
	344	1.31786	0.0227358	0.0172521	0.00157898
	345	1.46129	0.021268	0.0145543	7.69408e-06
	346	0.999993	0.0190591	0.0190592	0.000319108
	347	1.2586	0.0219904	0.0174721	0.00141368
	348	1.45638	0.0219904	0.0150994	4.66899e-05
	349	1.27331	0.0237501	0.0186523	0.00392742
	350	0.522166	0.0215405	0.0412522	0.00471171
	351	1.35727	0.0234021	0.017242	0.00177625
	352	0.696349	0.021269	0.0305436	0.00319447
	353	1.46005	0.0216985	0.0148615	1.69828e-05
	354	1.43104	0.0231322	0.0161646	0.000452951
	355	1.44679	0.0237501	0.0164157	0.000338111
	356	0.626305	0.0215404	0.0343928	0.00419101
	357	1.43882	0.0216985	0.0150808	0.000133954
	358	0.530157	0.0229899	0.0433643	0.0120194
	359	1.44898	0.0609495	0.0420637	0.00453873
	360	1.4491	0.0223589	0.0154295	0.00012711
	361	1.35562	0.0228989	0.0168918	0.00136825
	362	0.525218	0.0215404	0.0410123	0.00469686
	363	1.36603	0.0237501	0.0173862	0.00200893
	364	1.33754	0.0240091	0.0179502	0.00298695
	365	1.37624	0.0219904	0.0159786	0.00060055
	366	0.512022	0.578511	1.12986	1289.74
	367	0.755633	0.0234015	0.0309694	0.0118182
	368	1.33027	0.0240553	0.018083	0.00725952
	369	1.36691	0.066095	0.0483536	0.0838823
	370	0.485239	0.0245566	0.0506072	0.0313391
	371	1.44402	0.0557388	0.0385997	0.00211018
	372	0.588454	0.0226816	0.0385444	0.00921995
	373	0.632864	0.0231341	0.0365546	0.011721
	374	0.757634	0.0900166	0.118813	0.955231
	375	0.737783	0.0224084	0.0303726	0.00677487
	376	1.43803	0.0229004	0.0159248	0.000319219
	377	0.841021	0.566949	0.67412	65.5321
	378	0.494627	0.0216976	0.0438666	0.00529311
	379	0.494627	0.0224874	0.0454633	0.00900917
	380	0.999994	0.0247618	0.0247619	0.0161848
	381	0.577599	0.0206691	0.0357845	0.00234203
	382	0.754393	0.021269	0.0281935	0.00295263
	383	0.495765	0.0226818	0.0457511	0.0101997
	384	0.73909	0.0611881	0.0827884	0.242056
	385	1.18207	0.0219904	0.0186033	0.00194267
	386	0.999994	0.0247618	0.0247619	0.0161848
	387	1.4366	0.0229004	0.0159407	0.000337285
	388	0.595744	0.465151	0.78079	87.2087
	389	0.49288	0.0219904	0.0446161	0.00670658
	390	1.08179	0.026014	0.0240472	0.023469
	391	1.45954	0.0223258	0.0152965	3.0506e-05
	392	1.0097	0.523546	0.518516	28.1657
	393	0.868072	0.0951224	0.109579	1.0553
	394	0.690346	0.0223265	0.032341	0.00655899
	395	1.42155	0.0592305	0.0416661	0.00964112
	396	0.591785	0.0224894	0.0380027	0.00816026
	397	1.43151	0.0216985	0.0151578	0.000174494
	398	0.799175	0.0961367	0.120295	1.23909
	399	0.560212	0.0231987	0.0414106	0.0132183
	400	0.999994	0.0247618	0.0247619	0.0161848
	401	0.986701	0.0240089	0.0243325	0.0113014
	402	0.962901	0.0206695	0.0214659	0.0013295
	403	1.43119	0.0229012	0.0160015	0.000405986
	404	0.515496	0.0219904	0.0426587	0.00655023
	405	0.519479	0.0229001	0.0440828	0.0120002
	406	0.987823	0.0240119	0.0243079	0.0113768
	407	1.3903	0.0240113	0.0172706	0.00175141
	408	1.10456	0.0593866	0.0537649	0.0857541
	409	0.999993	0.0190591	0.0190592	0.000319108
	410	0.669632	0.127217	0.18998	3.74631
	411	0.58904	0.021269	0.0361079	0.00364156
	412	1.38688	0.0260143	0.0187574	0.00470854
	413	1.23774	0.0656806	0.0530649	0.135161
	414	1.3749	0.0206689	0.015033	0.000234597
	415	0.999994	0.0247618	0.0247619	0.0161848
	416	1.39769	0.022683	0.0162289	0.000691677
	417	0.725193	0.0243093	0.0335211	0.0209639
	418	1.44129	0.0228998	0.0158884	0.000277843
	419	1.46007	0.0248925	0.0170488	0.000120839
	420	0.980561	0.0221029	0.0225411	0.00366432
	421	0.57245	0.0219904	0.0384145	0.0061565
	422	0.499523	0.0238632	0.047772	0.0216448
	423	0.794127	0.0243272	0.0306339	0.0193317
	424	0.590498	0.021269	0.0360188	0.00363549
	425	1.46213	0.0620267	0.0424222	0.0003862
	426	1.08271	0.0219499	0.0202731	0.00257178
	427	1.00302	0.021268	0.021204	0.00191986
	428	0.980294	0.105106	0.107219	1.26553
	429	1.45987	0.0612248	0.0419385	0.00109686
	430	0.72895	0.0612045	0.0839625	0.243926
	431	1.38738	0.0224481	0.0161802	0.000691614
	432	1.19897	0.566471	0.472465	14.3387
	433	1.23219	0.576301	0.467705	12.3541
	434	1.15247	0.059814	0.0519007	0.0800569
	435	1.44428	0.0578418	0.0400489	0.00323425
	436	0.792838	0.0595631	0.0751264	0.164893
	437	0.745392	0.132049	0.177154	3.67721
	438	1.25011	0.198338	0.158656	2.23804
	439	1.25604	0.0890571	0.0709031	0.263086
	440	1.3385	0.0209783	0.015673	0.000414967
	441	0.606374	0.0590619	0.0974018	0.191292
	442	1.00137	0.0661777	0.0660872	0.292428

## Sheet: table7
Supplementary table 7. Multiple sequence alignment and codon specific selection of mammalian CULT domain used in this study.
Dark grey columns are inferred as negatively selected codons with p-value<0.1 calculated by FEL. Dark red column shows a sign of positive selection with p-value<0.1, also indicated in table 1b. Lighter grey and red columns infer negative and positive selection with no statistical significance.
		317													330										340										350										360
		*	*	*	*		*	*	*	*	*	*	*			*	*	*	*		*	*	*	*	*	*	*		*	*	*	*	*	*	*	*	*	*	*	*	*	*	*		*	*	*	*	*
Primate	Cercocebus atys	K	C	T	S	L	C	C	K	Q	C	Q	E	T	E	I	T	T	K	N	E	I	F	S	L	S	L	C	G	P	M	A	A	Y	V	N	P	H	G	Y	V	H	E	T	L	T	V	Y	K
	Mandrillus leucophaeus	K	C	T	S	L	C	C	K	Q	C	Q	E	T	E	I	T	T	K	N	E	I	F	S	L	S	L	C	G	P	M	A	A	Y	V	N	P	H	G	Y	V	H	E	T	L	T	V	Y	K
	Macaca nemestrina	K	C	T	S	L	C	C	K	Q	C	Q	E	T	E	I	T	T	K	N	E	I	F	S	L	S	L	C	G	P	M	A	A	Y	V	N	P	H	G	Y	V	H	E	T	L	T	V	Y	K
	Macaca fascicularis	K	C	T	S	L	C	C	K	Q	C	Q	E	T	E	I	T	T	K	N	E	I	F	S	L	S	L	C	G	P	M	A	A	Y	V	N	P	H	G	Y	V	H	E	T	L	T	V	Y	K
	Macaca mulatta	K	C	T	S	L	C	C	K	Q	C	Q	E	T	E	I	T	T	K	N	E	I	F	S	L	S	L	C	G	P	M	A	A	Y	V	N	P	H	G	Y	V	H	E	T	L	T	V	Y	K
	Papio anubis	K	C	T	S	L	C	C	K	Q	C	Q	E	T	E	I	T	T	K	N	E	I	F	S	L	S	L	C	G	P	M	A	A	Y	V	N	P	H	G	Y	V	H	E	T	L	T	V	Y	K
	Chlorocebus sabaeus	K	C	T	S	L	C	C	K	Q	C	Q	E	T	E	I	T	T	K	N	E	I	F	S	L	S	L	C	G	P	M	A	A	Y	V	N	P	H	G	Y	V	H	E	T	L	T	V	Y	K
	Rhinopithecus bieti	K	C	T	S	L	C	C	K	Q	C	Q	E	T	E	I	T	T	K	N	E	I	F	S	L	S	L	C	G	P	M	A	A	Y	V	N	P	H	G	Y	V	H	E	T	L	T	V	Y	K
	Colobus angolensis palliatus	K	C	T	S	L	C	C	K	Q	C	Q	E	T	E	I	T	T	K	N	E	I	F	S	L	S	L	C	G	P	M	A	A	Y	V	N	P	H	G	Y	V	H	E	T	L	T	V	Y	K
	Rhinopithecus roxellana	K	C	T	S	L	C	C	K	Q	C	Q	E	T	E	I	T	T	K	N	E	I	F	S	L	S	L	C	G	P	M	A	A	Y	V	N	P	H	G	Y	V	H	E	T	L	T	V	Y	K
	Pongo abelii	K	C	T	S	L	C	C	K	Q	C	Q	E	T	E	I	T	T	K	N	E	I	F	S	L	S	L	C	G	P	M	A	A	Y	V	N	P	H	G	Y	V	H	E	T	L	T	V	Y	K
	Nomascus leucogenys	K	C	T	S	L	C	C	K	Q	C	Q	E	T	E	I	T	T	K	N	E	I	F	S	L	S	L	C	G	P	M	A	A	Y	V	N	P	H	G	Y	V	H	E	T	L	T	V	Y	K
	Callithrix jacchus	K	C	T	S	L	C	C	K	Q	C	Q	E	T	E	I	T	T	K	N	E	I	F	S	L	S	L	C	G	P	M	A	A	Y	V	N	P	H	G	Y	V	H	E	T	L	T	V	Y	K
	Cebus capucinus imitator	K	C	T	S	L	C	C	K	Q	C	Q	E	T	E	I	T	T	K	N	E	I	F	S	L	S	L	C	G	P	M	A	A	Y	V	N	P	H	G	Y	V	H	E	T	L	T	V	Y	K
	Saimiri boliviensis boliviensis	K	C	T	S	L	C	C	K	Q	C	Q	E	T	E	I	T	T	K	N	E	I	F	S	L	S	L	C	G	P	M	A	A	Y	V	N	P	H	G	Y	V	H	E	T	L	T	V	Y	K
	Homo sapiens	K	C	T	S	L	C	C	K	Q	C	Q	E	T	E	I	T	T	K	N	E	I	F	S	L	S	L	C	G	P	M	A	A	Y	V	N	P	H	G	Y	V	H	E	T	L	T	V	Y	K
	Gorilla gorilla gorilla	K	C	T	S	L	C	C	K	Q	C	Q	E	T	E	I	T	T	K	N	E	I	F	S	L	S	L	C	G	P	M	A	A	Y	V	N	P	H	G	Y	V	H	E	T	L	T	V	Y	K
	Pan troglodytes	K	C	T	S	L	C	C	K	Q	C	Q	E	T	E	I	T	T	K	N	E	I	F	S	L	S	L	C	G	P	M	A	A	Y	V	N	P	H	G	Y	V	H	E	T	L	T	V	Y	K
	Pan paniscus	K	C	T	S	L	C	C	K	Q	C	Q	E	T	E	I	T	T	K	N	E	I	F	S	L	S	L	C	G	P	M	A	A	Y	V	N	P	H	G	Y	V	H	E	T	L	T	V	Y	K
	Carlito syrichta	K	C	T	S	L	C	C	K	Q	C	Q	E	T	E	I	T	T	K	N	E	I	F	S	L	S	L	C	G	P	M	A	A	Y	V	N	P	H	G	Y	V	H	E	T	L	T	V	Y	K
Rodentia	Microtus ochrogaster	K	C	T	S	L	C	C	K	Q	C	Q	E	T	E	I	T	T	K	N	E	I	F	S	L	S	L	C	G	P	M	A	A	Y	V	N	P	H	G	Y	V	H	E	T	L	T	V	Y	K
	Peromyscus maniculatus bairdii	K	C	T	S	L	C	C	K	Q	C	Q	E	T	E	I	T	T	K	N	E	I	F	S	L	S	L	C	G	P	M	A	A	Y	V	N	P	H	G	Y	V	H	E	T	L	T	V	Y	K
	Cricetulus griseus(2)	K	C	T	S	L	C	C	K	Q	C	Q	E	T	E	I	T	T	K	N	E	I	F	S	L	S	L	C	G	P	M	A	A	Y	V	N	P	H	G	Y	V	H	E	T	L	T	V	Y	K
	Cricetulus griseus	K	C	T	S	L	C	C	K	Q	C	Q	E	T	E	I	T	T	K	N	E	I	F	S	L	S	L	C	G	P	M	A	A	Y	V	N	P	H	G	Y	V	H	E	T	L	T	V	Y	K
	Mesocricetus auratus	K	C	T	S	L	C	C	K	Q	C	Q	E	T	E	I	T	T	K	N	E	I	F	S	L	S	L	C	G	P	M	A	A	Y	V	N	P	H	G	Y	V	H	E	A	L	T	V	Y	K
	Meriones unguiculatus	K	C	T	S	L	C	C	K	Q	C	Q	E	T	E	I	T	T	K	N	E	I	F	S	L	S	L	Y	G	P	M	A	A	Y	V	N	P	H	G	Y	V	H	E	T	L	T	V	Y	K
	Rattus norvegicus	K	C	T	S	L	C	C	K	Q	C	Q	E	T	E	I	T	T	K	N	E	I	F	S	L	S	L	C	G	P	M	A	A	Y	V	N	P	H	G	Y	V	H	E	T	L	T	V	Y	K
	Mus musculus	K	C	T	S	L	C	C	K	Q	C	Q	E	T	E	I	T	T	K	N	E	I	F	S	L	S	L	C	G	P	M	A	A	Y	V	N	P	H	G	Y	V	H	E	T	L	T	V	Y	K
	Mus pahari	K	C	T	S	L	C	C	K	Q	C	Q	E	T	E	I	T	T	K	N	E	I	F	S	L	S	L	C	G	P	M	A	A	Y	V	N	P	H	G	Y	V	H	E	T	L	T	V	Y	K
	Mus caroli	K	C	T	S	L	C	C	K	Q	C	Q	E	T	E	I	T	T	K	N	E	I	F	S	L	S	L	C	G	P	M	A	A	Y	V	N	P	H	G	Y	V	H	E	T	L	T	V	Y	K
	Nannospalax galili	K	C	T	S	L	C	C	K	Q	C	Q	E	T	E	I	T	T	K	N	E	I	F	S	L	S	L	C	G	P	M	A	A	Y	V	N	P	H	G	Y	V	H	E	T	L	T	V	Y	K
Carnivora	Ailuropoda melanoleuca	K	C	T	S	L	C	C	K	Q	C	Q	E	T	E	I	T	T	K	N	E	I	F	S	L	S	L	C	G	P	M	A	A	Y	V	N	P	H	G	Y	V	H	E	T	L	T	V	Y	K
	Ursus maritimus	K	C	T	S	L	C	C	K	Q	C	Q	E	T	E	I	T	T	K	N	E	I	F	S	L	S	L	C	G	P	M	A	A	Y	V	N	P	H	G	Y	V	H	E	T	L	T	V	Y	K
	Canis lupus familiaris	K	C	T	S	L	C	C	K	Q	C	Q	E	T	E	I	T	T	K	N	E	I	F	S	L	S	L	C	G	P	M	A	A	Y	V	N	P	H	G	Y	V	H	E	T	L	T	V	Y	K
	Neomonachus schauinslandi	K	C	T	S	L	C	C	K	Q	C	Q	E	T	E	I	T	T	K	N	E	I	F	S	L	S	L	C	G	P	M	A	A	Y	V	N	P	H	G	Y	V	H	E	T	L	T	V	Y	K
	Odobenus rosmarus divergens	K	C	T	S	L	C	C	K	Q	C	Q	E	T	E	I	T	T	K	N	E	I	F	S	L	S	L	C	G	P	M	A	A	Y	V	N	P	H	G	Y	V	H	E	T	L	T	V	Y	K
	Enhydra lutris kenyoni	K	C	T	S	L	C	C	K	Q	C	Q	E	T	E	I	T	T	K	N	E	I	F	S	L	S	L	C	G	P	M	A	A	Y	V	N	P	H	G	Y	V	H	E	T	L	T	V	Y	K
	Mustela putorius furo	K	C	T	S	L	C	C	K	Q	C	Q	E	T	E	I	T	T	K	N	E	I	F	S	L	S	L	C	G	P	M	A	A	Y	V	N	P	H	G	Y	V	H	E	T	L	T	V	Y	K
Chiroptera	Myotis brandtii	K	C	T	S	L	C	C	K	Q	C	Q	E	T	K	I	T	T	K	N	E	I	F	S	L	S	L	C	G	P	M	A	A	Y	V	N	P	H	G	Y	V	H	E	T	L	T	V	Y	K
	Myotis lucifugus	K	C	T	S	L	C	C	K	Q	C	Q	E	T	K	I	T	T	K	N	E	I	F	S	L	S	L	C	G	P	M	A	A	Y	V	N	P	H	G	Y	V	H	E	T	L	T	V	Y	K
	Myotis davidii	K	C	T	S	L	C	C	K	Q	C	Q	E	T	K	I	T	T	K	N	E	I	F	S	L	S	L	C	G	P	M	A	A	Y	V	N	P	H	G	Y	V	H	E	T	L	T	V	Y	K
	Eptesicus fuscus	K	C	T	S	L	C	C	K	Q	C	Q	E	T	E	I	T	T	K	N	E	I	F	S	L	S	L	C	G	P	M	A	A	Y	V	N	P	H	G	Y	V	H	E	T	L	T	V	Y	K
	Miniopterus natalensis	K	C	T	S	L	C	C	K	Q	C	Q	E	T	E	I	T	T	K	N	E	I	F	S	L	S	L	C	G	P	M	A	A	Y	V	N	P	H	G	Y	V	H	E	T	L	T	V	Y	K
	Rousettus aegyptiacus	K	C	T	S	L	C	C	K	Q	C	Q	E	T	E	I	T	T	K	N	E	I	F	S	L	S	L	C	G	P	M	A	A	Y	V	N	P	H	G	Y	V	H	E	T	L	T	V	Y	K
	Pteropus alecto	K	C	T	S	L	C	C	K	Q	C	Q	E	T	E	I	T	T	K	N	E	I	F	S	L	S	L	C	G	P	M	A	A	Y	V	N	P	H	G	Y	V	H	E	T	L	T	V	Y	K
	Rhinolophus sinicus	K	C	T	S	L	C	C	K	Q	C	Q	E	S	E	I	T	T	K	N	E	I	F	S	L	S	L	C	G	P	M	A	A	Y	V	N	P	H	G	Y	V	H	E	T	L	T	V	Y	K
Cetartiodactyla	Odocoileus virginianus texanus	K	C	T	S	L	C	C	K	Q	C	Q	E	T	E	I	T	T	K	N	E	I	F	S	L	S	L	C	G	P	M	A	A	Y	V	N	P	H	G	Y	V	H	E	T	L	T	V	Y	K
	Bubalus bubalis	K	C	T	S	L	C	C	K	Q	C	Q	E	T	E	I	T	T	K	N	E	I	F	S	L	S	L	C	G	P	M	A	A	Y	V	N	P	H	G	Y	V	H	E	T	L	T	V	Y	K
	Bos taurus	K	C	T	S	L	C	C	K	Q	C	Q	E	T	E	I	T	T	K	N	E	I	F	S	L	S	L	C	G	P	M	A	A	Y	V	N	P	H	G	Y	V	H	E	T	L	T	V	Y	K
	Bos indicus	K	C	T	S	L	C	C	K	Q	C	Q	E	T	E	I	T	T	K	N	E	I	F	S	L	S	L	C	G	P	M	A	A	Y	V	N	P	H	G	Y	V	H	E	T	L	T	V	Y	K
	Bos mutus	K	C	T	S	L	C	C	K	Q	C	Q	E	T	E	I	T	T	K	N	E	I	F	S	L	S	L	C	G	P	M	A	A	Y	V	N	P	H	G	Y	V	H	E	T	L	T	V	Y	K
	Bison bison bison	K	C	T	S	L	C	C	K	Q	C	Q	E	T	E	I	T	T	K	N	E	I	F	S	L	S	L	C	G	P	M	A	A	Y	V	N	P	H	G	Y	V	H	E	T	L	T	V	Y	K
	Capra hircus	K	C	T	S	L	C	C	K	Q	C	Q	E	T	E	I	T	T	K	N	E	I	F	S	L	S	L	C	G	P	M	A	A	Y	V	N	P	H	G	Y	V	H	E	T	L	T	V	Y	K
	Pantholops hodgsonii	K	C	T	S	L	C	C	K	Q	C	Q	E	T	E	I	T	T	K	N	E	I	F	S	L	S	L	C	G	P	M	A	A	Y	V	N	P	H	G	Y	V	H	E	T	L	T	V	Y	K
	Ovis aries	K	C	T	S	L	C	C	K	Q	C	Q	E	T	E	I	T	T	K	N	E	I	F	S	L	S	L	C	G	P	M	A	A	Y	V	N	P	H	G	Y	V	H	E	T	L	T	V	Y	K
	Ovis aries musimon	K	C	T	S	L	C	C	K	Q	C	Q	E	T	E	I	T	T	K	N	E	I	F	S	L	S	L	C	G	P	M	A	A	Y	V	N	P	H	G	Y	V	H	E	T	L	T	V	Y	K
Afrotheria	Chrysochloris asiatica	K	C	T	S	F	C	C	K	Q	C	Q	E	T	E	I	T	T	K	N	E	I	F	S	L	S	L	C	G	P	M	A	A	Y	V	N	P	H	G	Y	V	H	E	T	L	T	V	Y	K
	Echinops telfairi	K	C	T	S	L	C	C	K	Q	C	Q	E	T	E	I	T	T	K	N	E	I	F	S	L	S	L	C	G	P	M	A	A	Y	V	N	P	H	G	Y	V	H	E	T	L	T	V	Y	K
	Trichechus manatus latirostris	K	C	T	S	L	C	C	K	Q	C	Q	E	T	E	I	T	T	K	N	E	I	F	S	L	S	L	C	G	P	M	A	A	Y	V	N	P	H	G	Y	V	H	E	T	L	T	V	Y	K
	Loxodonta africana	K	C	T	S	L	C	C	K	Q	C	Q	E	T	E	I	T	T	K	N	E	I	F	S	L	S	L	C	G	P	M	A	A	Y	V	N	P	H	G	Y	V	H	E	T	L	T	V	Y	K
	Orycteropus afer afer	K	C	T	S	L	C	C	K	Q	C	Q	E	T	E	I	T	T	K	N	E	I	F	S	L	S	L	C	G	P	M	A	A	Y	V	N	P	H	G	Y	V	H	E	T	L	T	V	Y	K
Marsupiala	Monodelphis domestica	K	C	T	S	L	C	C	K	Q	C	Q	E	T	E	I	T	T	K	N	E	I	F	S	L	S	L	C	G	P	M	A	A	Y	V	N	P	H	G	Y	V	H	E	T	L	T	V	Y	K
	Sarcophilus harrisii	K	C	T	S	L	C	C	K	Q	C	Q	E	T	E	I	T	T	K	T	E	I	F	S	L	S	L	C	G	P	M	A	A	Y	V	N	P	H	G	Y	V	H	E	T	L	T	V	Y	K
	Phascolarctos cinereus	K	C	T	S	L	C	C	K	Q	C	Q	E	T	E	I	T	T	K	T	E	I	F	S	L	S	L	C	G	P	M	A	A	Y	V	N	P	H	G	Y	V	H	E	T	L	T	V	Y	K
[truncated: 78 more columns]
